# Supplementary material for: Review of Chinese medicine intervention in PI3K/AKT pathway to regulate fibrosis
Source: Medicine (Baltimore). 2025 Jul 11;104(28):e42957. doi: 10.1097/MD.0000000000042957 (PMC12263076; doi:10.1097/MD.0000000000042957)
Supplement: Supplementary file 1 [file medi-104-e42957-s001.xls]

## Sheet: Sheet1
Traditional Chinese medicine monomer	Species name	Chinese name	Part	Geographical location	Usage	Traditional uses	Reference
Aconite, Angelica sinensis	Aconitum L,Angelica sinensis (Oliv.) Diels	Wutou, Danggui	Roots	Sichuan province and Shanxi province of China, China North-Central and China South-CentralInner Mongolia	Internal	(Revive the yang to rescue the decline, tonify the fire to assist the yang, disperse cold and stop pain. ) and (Tonify blood and promote blood circulation, regulate menstruation and relieve pain, moisten the intestines and promote bowel movements. )	Cao Y, Liang X, Li C, Chen T, Li Z, Li W, Liu P, Li G, Ma R, Tang Y. Experimental Study on the Effect of Aconite and Angelica sinensis on Myocardial Ischemia Rats with Yang Deficiency and Blood Stasis. Evid Based Complement Alternat Med. 2020 Apr 26;2020:7027391. doi: 10.1155/2020/7027391. PMID: 32419818; PMCID: PMC7199600.
Aged citrus peel	Citrus aurantium L.	Chenpi	Peel	Guangdong province of China	Internal or external application	Regulate qi to strengthen the spleen, dry dampness and transform phlegm.	Li J, Wang T, Liu P, Yang F, Wang X, Zheng W, Sun W. Hesperetin ameliorates hepatic oxidative stress and inflammation via the PI3K/AKT-Nrf2-ARE pathway in oleic acid-induced HepG2 cells and a rat model of high-fat diet-induced NAFLD. Food Funct. 2021 May 11;12(9):3898-3918. doi: 10.1039/d0fo02736g. PMID: 33977953.
Alpinia officinarum Hance	Alpinia officinarum Hance	Gaoliangjiang	Roots	Guangdong ,hainan, Guangxi province of China	Internal or external application	Warm the stomach to stop vomiting, dispel cold to relieve pain.	Xiong Y, Lu H, Xu H. Galangin Reverses Hepatic Fibrosis by Inducing HSCs Apoptosis via the PI3K/Akt, Bax/Bcl-2, and Wnt/β-Catenin Pathway in LX-2 Cells. Biol Pharm Bull. 2020 Nov 1;43(11):1634-1642. doi: 10.1248/bpb.b20-00258. Epub 2020 Sep 4. PMID: 32893252.
Anemarrhena asphodeloides Bunge	Anemarrhena asphodeloides Bunge	Zhimu	Roots	Hebei, Shanxi, Heilongjiang province of China	Internal or external application	Clear heat and relieve fire, nourish yin and moisten dryness.	Song Y, Liu W, Tang K, Zang J, Li D, Gao H. Mangiferin Alleviates Renal Interstitial Fibrosis in Streptozotocin-Induced Diabetic Mice through Regulating the PTEN/PI3K/Akt Signaling Pathway. J Diabetes Res. 2020 Jan 31;2020:9481720. doi: 10.1155/2020/9481720. PMID: 32076626; PMCID: PMC7016412.
Artemisia annua L.	Artemisia annua f. annua	Qinghao	Aerial parts	Hubei, Chongqing, Guangxi province of China	Internal or external application	Clearing heat from deficiency, relieving bone steaming, resolving summer-heat, intercepting malaria, and reducing jaundice.	Chen Q, Chen L, Wu X, Zhang F, Jin H, Lu C, Shao J, Kong D, Wu L, Zheng S. Dihydroartemisinin prevents liver fibrosis in bile duct ligated rats by inducing hepatic stellate cell apoptosis through modulating the PI3K/Akt pathway. IUBMB Life. 2016 Mar;68(3):220-31. doi: 10.1002/iub.1478. Epub 2016 Feb 10. PMID: 26865509.
Artemisia asiatica Nakai	Artemisia L.	Aihao	Whole plant	Shanxi, Jiangsu province of China	Internal or external application	Warm the meridians, remove dampness, dispel cold, stop bleeding	Gong H, Lyu X, Liu Y, Peng N, Tan S, Dong L, Zhang X. Eupatilin inhibits pulmonary fibrosis by activating Sestrin2/PI3K/Akt/mTOR dependent autophagy pathway. Life Sci. 2023 Dec
Astragalus	Astragalus L.	Huangqi	Roots	Neimenggu, Hebei, Shanxi province of China	Internal or external application	Tonify the spleen and reinforce the center, raise yang and lift sinking, strengthen the defense and secure the surface, promote diuresis, and expel toxins to promote muscle growth.	Luo LF, Qin LY, Wang JX, Guan P, Wang N, Ji ES. Astragaloside IV Attenuates the Myocardial Injury Caused by Adriamycin by Inhibiting Autophagy. Front Pharmacol. 2021 May 24;12:669782. doi: 10.3389/fphar.2021.669782. PMID: 34108879; PMCID: PMC8184095. Qian W, Cai X, Qian Q, Zhang W, Wang D. Astragaloside IV modulates TGF-β1-dependent epithelial-mesenchymal transition in bleomycin-induced pulmonary…
Atractylodes lancea（Thunb.）	Atractylodes lancea DC.	Cangzhu	Roots	Jiangsu, Henan, Hebei province of China	Internal or external application	Dry dampness, strengthen the spleen, dispel wind and cold, and improve vision.	Wang Y, Shi K, Tu J, Ke C, Chen N, Wang B, Liu Y, Zhou Z. Atractylenolide III Ameliorates Bile Duct Ligation-Induced Liver Fibrosis by Inhibiting the PI3K/AKT Pathway and Regulating Glutamine Metabolism. Molecules. 2023 Jul 19;28(14):5504. doi: 10.3390/molecules28145504. PMID: 37513376; PMCID: PMC10383814.
Centella asiatica	Centella asiatica (L.) Urb.	Jixuecao	Whole plant	Shanxi, Jiangsu province of China	Internal or external application	Clear heat, promote diuresis, detoxify, and reduce swelling.	Wei L, Chen Q, Guo A, Fan J, Wang R, Zhang H. Asiatic acid attenuates CCl4-induced liver fibrosis in rats by regulating the PI3K/AKT/mTOR and Bcl-2/Bax signaling pathways. Int Immunopharmacol. 2018 Jul;60:1-8. doi: 10.1016/j.intimp.2018.04.016. Epub 2018 Apr 24. PMID: 29702278.
Citrus	Citrus L.	Zhishi	Fruits	Sichuan, Jiangxi, Hunan province of China	Internal or external application	Resolve qi stagnation, transform phlegm and disperse accumulation.	Li J, Wei Q, Song K, Wang Y, Yang Y, Li M, Yu J, Su G, Peng L, Fu B, Yi P. Tangeretin attenuates bleomycin-induced pulmonary fibrosis by inhibiting epithelial-mesenchymal transition via the PI3K/Akt pathway. Front Pharmacol. 2023 Sep 15;14:1247800. doi: 10.3389/fphar.2023.1247800. PMID: 37781713; PMCID: PMC10540689.
Curcuma longa	Curcuma longa L.	Jianghuang	Roots	Fujian, Taiwan, Guangdong province of China	Internal or external application	Break the blood and promote qi circulation, unblock the meridians and relieve pain.	Ren BC, Zhang YF, Liu SS, Cheng XJ, Yang X, Cui XG, Zhao XR, Zhao H, Hao MF, Li MD, Tie YY, Qu L, Li XY. Curcumin alleviates oxidative stress and inhibits apoptosis in diabetic cardiomyopathy via Sirt1-Foxo1 and PI3K-Akt signalling pathways. J Cell Mol Med. 2020 Nov;24(21):12355-12367. doi: 10.1111/jcmm.15725. Epub 2020 Sep 22. PMID: 32961025; PMCID: PMC7687015.
Erigeron breviscapus	Erigeron breviscapus (Vaniot) Hand.-Mazz.	Duantingfeipeng	Whole plant	Xizang, Yunnan, Sichuan province of China	Internal or external application	Dispelling cold, relieving pain, relaxing tendons, and promoting blood circulation.	Miao K, Pan T, Mou Y, Zhang L, Xiong W, Xu Y, Yu J, Wang Y. Scutellarein inhibits BLM-mediated pulmonary fibrosis by affecting fibroblast differentiation, proliferation, and apoptosis. Ther Adv Chronic Dis. 2020 Jul 30;11:2040622320940185. doi: 10.1177/2040622320940185. PMID: 32843954; PMCID: PMC7418478.
Ganoderma lucidum	Ganoderma lucidum (Curtis) P. Karst.	Linzhi	Whole plant	Beijing, Hebei, Shandong province of China	Internal or external application	Tonify qi, calm the mind, stop coughing, and relieve asthma.	Shaher F, Wang S, Qiu H, Hu Y, Zhang Y, Wang W, Al-Ward H, Abdulghani MAM, Baldi S, Zhou S. Effect and Mechanism of Ganoderma lucidum Spores on Alleviation of Diabetic Cardiomyopathy in a Pilot in vivo Study. Diabetes Metab Syndr Obes. 2020 Dec 7;13:4809-4822. doi: 10.2147/DMSO.S281527. PMID: 33335409; PMCID: PMC7736836.
Gentianella acuta	Gentianella acuta (Michx.) Hiitonen	Jianyejialongdan	Whole plant	Shanxi, Ningxia, Xinjiang province of China	Internal or external application	Clear heat and dampness	Zhou WW, Dai C, Liu WZ, Zhang C, Zhang Y, Yang GS, Guo QH, Li S, Yang HX, Li AY. Gentianella acuta improves TAC-induced cardiac remodelling by regulating the Notch and PI3K/Akt/FOXO1/3 pathways. Biomed Pharmacother. 2022 Oct;154:113564. doi: 10.1016/j.biopha.2022.113564. Epub 2022 Aug 19. PMID: 35988427.
Ginseng	Ginseng Alph.Wood	Renshen	Roots	Liaoning, Jining, Heilongjiang province of China	Internal or external application	Tonify qi and secure leakage, strengthen spleen and benefit lungs, calm the mind and enhance intelligence, nourish blood and generate.	Yu Y, Sun J, Liu J, Wang P, Wang C. Ginsenoside Re Preserves Cardiac Function and Ameliorates Left Ventricular Remodeling in a Rat Model of Myocardial Infarction. J Cardiovasc Pharmacol. 2020 Jan;75(1):91-97. doi: 10.1097/FJC.0000000000000752. PMID: 31599782.
Glycyrrhiza uralensis Fisch	Glycyrrhiza glabra var. uralensis (Fisch. ex DC.) L.Duan	Gancao	Roots	Heilongjiang, Shanxi, Gansu province of China	Internal or external application	Tonify the spleen and boost qi, clear heat and detoxify, resolve phlegm and stop coughing, relieve urgency and pain, and harmonize various medicines.	Niu Z, Lin J, Hao C, Xu X, Wang C, Dai K, Deng X, Deng M, Guo Y, Yao W. Glycyrrhizic Acid Attenuates Pulmonary Fibrosis of Silicosis by Inhibiting the Interaction between HMGB1 and BRG1 through PI3K/Akt/mTOR Pathway. Int J Environ Res Public Health. 2022 Jul 18;19(14):8743. doi: 10.3390/ijerph19148743. PMID: 35886594; PMCID: PMC9317839.
Gynostemma pentaphyllum (Thunb.) Makino.	Gynostemma pentaphyllum (Thunb.) Makino	Jiaogulan	Whole plant	Anhui, Zhejiang, Jiangxi province of China	Internal or external application	Anti-inflammatory and detoxifying, cough relief and phlegm elimination.	Zhang L, Wang X, He S, Zhang F, Li Y. Gypenosides suppress fibrosis of the renal NRK-49F cells by targeting miR-378a-5p through the PI3K/AKT signaling pathway. J Ethnopharmacol. 2023 Jul 15;311:116466. doi: 10.1016/j.jep.2023.116466. Epub 2023 Apr 7. Erratum in: J Ethnopharmacol. 2024 Jan 10;318(Pt B):116917. PMID: 37031821.
Houttuynia cordata Thunb	Houttuynia cordata var. plena Makino	Yuxingcao	Whole plant	Jiangsu, Zhejiang, Jiangxi province of China	Internal or external application	Clear heat and detoxify, reduce swelling and treat sores, diuretic and remove dampness, clear heat and stop diarrhea, strengthen the stomach and aid digestion.	Zhu DW, Yu Q, Sun JJ, Shen YH. Evaluating the Therapeutic Mechanisms of Selected Active Compounds in Houttuynia cordata Thunb. in Pulmonary Fibrosis via Network Pharmacology Analysis. Front Pharmacol. 2021 Sep 30;12:733618. doi: 10.3389/fphar.2021.733618. PMID: 34658873; PMCID: PMC8514782.
Hydrocotyle sibthorpioides Lam.	Hydrocotyle ranunculoides var. sibthorpioides (Lam.) Spreng.	Tianhusui	Whole plant	Hunan, Sichuang, Yunnan province of China	Internal or external application	Clear heat and dampness, resolve phlegm and stop coughing, detoxify and reduce swelling.	Huang Y, Luo W, Chen S, Su H, Zhu W, Wei Y, Qiu Y, Long Y, Shi Y, Wei J. Isovitexin alleviates hepatic fibrosis by regulating miR-21-mediated PI3K/Akt signaling and glutathione metabolic pathway: based on transcriptomics and metabolomics. Phytomedicine. 2023 Dec;121:155117. doi: 10.1016/j.phymed.2023.155117. Epub 2023 Sep 22. PMID: 37820467.
Imperata cylindrica	Imperata cylindrica (L.) Raeusch.	Baimao	Roots	Liaoning, Hebei, Shanxi province of China	Internal or external application	Cool blood and stop bleeding, clear heat and promote diuresis	Li X, Huang X, Feng Y, Wang Y, Guan J, Deng B, Chen Q, Wang Y, Chen Y, Wang J, Yeong J, Hao J. Cylindrin from Imperata cylindrica inhibits M2 macrophage formation and attenuates renal fibrosis by downregulating the LXR-α/PI3K/AKT pathway. Eur J Pharmacol. 2023 Jul 5;950:175771. doi: 10.1016/j.ejphar.2023.175771. Epub 2023 May 3. PMID: 37146709.
Ligusticum chuanxiong Hort	Ligusticum chuanxiong S.H.Qiu, Y.Q.Zeng, K.Y.Pan, Y.C.Tang & J.M.Xu	Chuanxiong	Roots	Sichuan, Yunnan, Guizhou province of China	Internal or external application	Promote blood circulation and qi flow, dispel wind and alleviate pain.	Liu MW, Su MX, Tang DY, Hao L, Xun XH, Huang YQ. Ligustrazin increases lung cell autophagy and ameliorates paraquat-induced pulmonary fibrosis by inhibiting PI3K/Akt/mTOR and hedgehog signalling via increasing miR-193a expression. BMC Pulm Med. 2019 Feb 11;19(1):35. doi: 10.1186/s12890-019-0799-5. PMID: 30744607; PMCID: PMC6371511.
Penthorum chinense Pursh (Penthoraceae)	Penthorum sedoides subsp. chinense (Pursh) S.Y.Li & Adair	Ganhuangcao	Whole plant	Heilongjiang, Guizhou, Yunnan province of China	Internal or external application	Promote water metabolism and remove dampness, dispel stasis and alleviate pain.	Zhou F, Wang A, Li D, Wang Y, Lin L. Pinocembrin from Penthorum chinense Pursh suppresses hepatic stellate cells activation through a unified SIRT3-TGF-β-Smad signaling pathway. Toxicol Appl Pharmacol. 2018 Feb 15;341:38-50. doi: 10.1016/j.taap.2018.01.009. Epub 2018 Feb 2. PMID: 29352975.
Propolis	Colla	Fengjiao	secretion	Shandong, Bejing, Henan province of China	Internal or external application	Tonify weakness, clear turbid fats, stop thirst; externally detoxify and reduce swelling, promote tissue regeneration.	Sun GW, Qiu ZD, Wang WN, Sui X, Sui DJ. Flavonoids Extraction from Propolis Attenuates Pathological Cardiac Hypertrophy through PI3K/AKT Signaling Pathway. Evid Based Complement Alternat Med. 2016;2016:6281376. doi: 10.1155/2016/6281376. Epub 2016 Apr 24. PMID: 27213000; PMCID: PMC4860246.
Radix Paeoniae Rubra (RPR)	Paeonia lactiflora Pall.	Shaoyao	Roots	Jiangsu, Gansu, Sichuan province of China	Internal or external application	Nourish the blood, soothe the liver, regulate digestion, relieve pain, and tonify yin to reduce sweating.	Zhang Q, Wu Y, Ge M, Xia G, Xia H, Wang L, Wei X, He H, Lin S. Paeoniflorin-free subfraction of Paeonia lactiflora Pall. shows the potential of anti-hepatic fibrosis: an integrated analysis of network pharmacology and experimental validation. J Ethnopharmacol. 2022 Dec 5;299:115678. doi: 10.1016/j.jep.2022.115678. Epub 2022 Sep 1. PMID: 36058476.
Rhizoma zedoaria	Zedoaria Raf.	Pengezhu	Roots	Guangxi, Sichuan, Fujian province of China	Internal or external application	Regulate qi, break blood stasis, resolve accumulation, alleviate pain.	Lu M, Li H, Liu W, Zhang X, Li L, Zhou H. Curcumin attenuates renal interstitial fibrosis by regulating autophagy and retaining mitochondrial function in unilateral ureteral obstruction rats. Basic Clin Pharmacol Toxicol. 2021 Apr;128(4):594-604. doi: 10.1111/bcpt.13550. Epub 2021 Jan 17. PMID: 33354908.
Rhodiola rosea	Rhodiola rosea L.	Hongjingtian	Roots	Xin jiang province of China	Internal or external application	Promote blood circulation and stop bleeding, clear the lungs and stop coughing.	Liu Q, Luo Q, Zhong B, Tang K, Chen X, Yang S, Li X. Salidroside attenuates myocardial remodeling in DOCA-salt-induced mice by inhibiting the endothelin 1 and PI3K/AKT/NFκB signaling pathways. Eur J Pharmacol. 2023 Dec 2;962:176236. doi: 10.1016/j.ejphar.2023.176236. Epub ahead of print. PMID: 38048979.
Rhubarb	Rheum palmatum subsp. dissectum Stapf	Zhangyedahuang	Roots	Gansu, Sichuan, Qinghai province of China	Internal or external application	Clear heat and eliminate fire, cool blood and detoxify, and promote blood circulation to remove stasis.	Dou F, Liu Y, Liu L, Wang J, Sun T, Mu F, Guo Q, Guo C, Jia N, Liu W, Ding Y, Wen A. Aloe-Emodin Ameliorates Renal Fibrosis Via Inhibiting PI3K/Akt/mTOR Signaling Pathway In Vivo and In Vitro. Rejuvenation Res. 2019 Jun;22(3):218-229. doi: 10.1089/rej.2018.2104. Epub 2018 Oct 24. PMID: 30215298.
Saffron	Carthamus tinctorius L.	Zanghonghua	flowers	Xizang province of China	Internal or external application	Promote blood circulation and relieve pain by removing blood stasis.	Jiang H, Huang X, Wang J, Zhou Y, Ren C, Zhou T, Pei J. Hepatoprotective Effect of Medicine Food Homology Flower Saffron against CCl4-Induced Liver Fibrosis in Mice via the Akt/HIF-1α/VEGF Signaling Pathway. Molecules. 2023 Oct 24;28(21):7238. doi: 10.3390/molecules28217238. PMID: 37959658; PMCID: PMC10648070.
Salvia miltiorrhiza	Salvia miltiorrhiza Bunge	Danshen	Roots	Anhui, Shanxi, Hebei province of China	Internal or external application	Promote blood circulation to remove blood stasis, regulate menstruation and relieve pain, clear the mind and reduce agitation, cool the blood and dissipate abscesses.	Peng R, Wang S, Wang R, Wang Y, Wu Y, Yuan Y. Antifibrotic effects of tanshinol in experimental hepatic fibrosis by targeting PI3K/AKT/mTOR/p70S6K1 signaling pathways. Discov Med. 2017 Feb;23(125):81-94. PMID: 28371611.
Schisandra chinensis	Schisandra chinensis (Turcz.) Baill.	Wuweizi	fruits	Heilongjiang, Jilin, Liaoning province of China	Internal or external application	Strengthen the lungs to stop coughing, astringe the essence to stop diarrhea, generate body fluids to stop sweating.	Wen S, Yang K, Bai Y, Wu Y, Liu D, Wu X, Zhang X, Sun J. Investigating the Mechanism of Action of Schisandra chinensis Combined with Coenzyme Q10 in the Treatment of Heart Failure Based on PI3K-AKT Pathway. Drug Des Devel Ther. 2023 Mar 27;17:939-957. doi: 10.2147/DDDT.S393995. PMID: 37006723; PMCID: PMC10065024.
Scutellaria baicalensisg Georgi	Scutellaria baicalensis Georgi	Huangqin	Roots	Yunnan, Sichuan, Guizhou province of China	Internal or external application	Clear heat and dry dampness, relieve fire and detoxify, stop bleeding, and calm the fetus.	Wang Q, Wen R, Lin Q, Wang N, Lu P, Zhu X. Wogonoside Shows Antifibrotic Effects in an Experimental Regression Model of Hepatic Fibrosis. Dig Dis Sci. 2015 Nov;60(11):3329-39. doi: 10.1007/s10620-015-3751-4. Epub 2015 Jul 1. PMID: 26130019.
Sophora flavescens Aiton	Sophora flavescens var. flavescens	Kushen	Roots	Qinghai, Xinjiang province of China	Internal or external application	Clear heat, dry dampness, kill insects.	Zhang Z, Qin X, Wang Z, Li Y, Chen F, Chen R, Li C, Zhang W, Zhang M. Oxymatrine pretreatment protects H9c2 cardiomyocytes from hypoxia/reoxygenation injury by modulating the PI3K/Akt pathway. Exp Ther Med. 2021 Jun;21(6):556. doi: 10.3892/etm.2021.9988. Epub 2021 Mar 26. PMID: 33850528; PMCID: PMC8027759.
Thymus mongolicus Ronn．	Thymus mongolicus (Ronniger) Ronniger	Bailixiang	Whole plant	Gansu, Shanxi, Neimenggu province of China	Internal or external application	Expel wind and release the exterior, promote qi circulation and relieve pain.	Hussein RM, Arafa EA, Raheem SA, Mohamed WR. Thymol protects against bleomycin-induced pulmonary fibrosis via abrogation of oxidative stress, inflammation, and modulation of miR-29a/TGF-β and PI3K/Akt signaling in mice. Life Sci. 2023 Feb 1;314:121256. doi: 10.1016/j.lfs.2022.121256. Epub 2022 Dec 20. PMID: 36549352.
Trachycarpus fortunei (Hook.) H. Wendl.	Ptychosperma macarthurii (H.Wendl. ex H.J.Veitch) H.Wendl. ex Hook.f.	Zonglv	leaves	Jiangxi, Jiangsu, Anhui province of China	Internal or external application	Converge to stop bleeding, stop diarrhea and stop leukorrhea.	Lu Y, Zhang Y, Pan Z, Yang C, Chen L, Wang Y, Xu D, Xia H, Wang S, Chen S, Hao YJ, Sun G. Potential "Therapeutic" Effects of Tocotrienol-Rich Fraction (TRF) and Carotene "Against" Bleomycin-Induced Pulmonary Fibrosis in Rats via TGF-β/Smad, PI3K/Akt/mTOR and NF-κB Signaling Pathways. Nutrients. 2022 Mar 5;14(5):1094. doi: 10.3390/nu14051094. PMID: 35268069; PMCID: PMC8912851.
Tripterygium wilfordii Hook. f.	Tripterygium regelii Sprague & Takeda	Leigongteng	Roots	Taiwan, Fujian, Jiangsu province of China	Internal or external application	Expel wind, detoxify, kill insects	Wang S, Huang Z, Lei Y, Han X, Tian D, Gong J, Liu M. Celastrol Alleviates Autoimmune Hepatitis Through the PI3K/AKT Signaling Pathway Based on Network Pharmacology and Experiments. Front Pharmacol. 2022 Mar 10;13:816350. doi: 10.3389/fphar.2022.816350. PMID: 35359864; PMCID: PMC8960436.
Zingiber officinale Roscoe	Zingiber purpureum Roscoe	Jiang	Roots	Hubei, Sichuan, Shandong province of China	Internal or external application	Inducing sweating to release exterior, warming the middle to stop vomiting, warming the lungs to stop coughing, detoxifying fish and crab toxins, detoxifying drug toxins.	Xue Y, Zhang M, Liu M, Liu Y, Li L, Han X, Sun Z, Chu L. 8-Gingerol Ameliorates Myocardial Fibrosis by Attenuating Reactive Oxygen Species, Apoptosis, and Autophagy via the PI3K/Akt/mTOR Signaling Pathway. Front Pharmacol. 2021 Jul 28;12:711701. doi: 10.3389/fphar.2021.711701. PMID: 34393792; PMCID: PMC8355601.
Semen Brassicae	Sinapis alba L.	Baijiezi	Aerial parts	Henan, Anhui province of China	Internal or external application	Warm the lungs, resolve phlegm, promote qi circulation, disperse stagnation, open the meridians, and alleviate pain.	Cao S, Zheng B, Chen T, Chang X, Yin B, Huang Z, Shuai P, Han L. Semen Brassicae ameliorates hepatic fibrosis by regulating transforming growth factor-β1/Smad, nuclear factor-κB, and AKT signaling pathways in rats. Drug Des Devel Ther. 2018 May 11;12:1205-1213. doi: 10.2147/DDDT.S155053. PMID: 29785090; PMCID: PMC5955013.
Rhodiola granules(RG)
Yu Gan Long (YGL)

## Sheet: Sheet2
Extracts and Compounds	Name	PubChem CID	Molecular Formula	Molecular Weight	References
Matrine, Oxymatrine (OMT)	Matrine,Oxymatrine	91466, 114850	C15H24N2O, C15H24N2O2	248.36 g/mol, 264.36 g/mol	Feng T, Duan R, Zheng P, Qiu J, Li Q, Li W. Oxymatrine inhibits TGF‑β1‑mediated mitochondrial apoptotic signaling in alveolar epithelial cells via activation of PI3K/AKT signaling. Exp Ther Med. 2023 Mar 20;25(5):198. doi: 10.3892/etm.2023.11897. PMID: 37090069; PMCID: PMC10119625. Zhang Z, Qin X, Wang Z, Li Y, Chen F, Chen R, Li C, Zhang W, Zhang M. Oxymatrine pretreatment protects H9c2 cardiomy…
8-Gingerol	(8)-Gingerol	168114	C19H30O4	322.4 g/mol	Xue Y, Zhang M, Liu M, Liu Y, Li L, Han X, Sun Z, Chu L. 8-Gingerol Ameliorates Myocardial Fibrosis by Attenuating Reactive Oxygen Species, Apoptosis, and Autophagy via the PI3K/Akt/mTOR Signaling Pathway. Front Pharmacol. 2021 Jul 28;12:711701. doi: 10.3389/fphar.2021.711701. PMID: 34393792; PMCID: PMC8355601.
Allicin	Allicin	65036	C6H10OS2	162.3 g/mol	Liu M, Yang P, Fu D, Gao T, Deng X, Shao M, Liao J, Jiang H, Li X. Allicin protects against myocardial I/R by accelerating angiogenesis via the miR-19a-3p/PI3K/AKT axis. Aging (Albany NY). 2021 Oct 4;13(19):22843-22855. doi: 10.18632/aging.203578. Epub 2021 Oct 4. PMID: 34607973; PMCID: PMC8544308.
Aloe-emodin（AE）	Aloe emodin	10207	C15H10O5	270.24 g/mol	Dou F, Liu Y, Liu L, Wang J, Sun T, Mu F, Guo Q, Guo C, Jia N, Liu W, Ding Y, Wen A. Aloe-Emodin Ameliorates Renal Fibrosis Via Inhibiting PI3K/Akt/mTOR Signaling Pathway In Vivo and In Vitro. Rejuvenation Res. 2019 Jun;22(3):218-229. doi: 10.1089/rej.2018.2104. Epub 2018 Oct 24. PMID: 30215298.
Aloperine	Aloperine	162147	C15H24N2	232.36 g/mol	Yin W, Han J, Zhang Z, Han Z, Wang S. Aloperine Protects Mice against Bleomycin-induced Pulmonary Fibrosis by Attenuating Fibroblast Proliferation and Differentiation. Sci Rep. 2018 Apr 19;8(1):6265. doi: 10.1038/s41598-018-24565-y. PMID: 29674691; PMCID: PMC5908909.
Aronia melanocarpa polysaccharide (AMP)	——	——	——	——	Zhao Y, Liu X, Ding C, Zheng Y, Zhu H, Cheng Z, Zhao C, Liu W. Aronia melanocarpa polysaccharide ameliorates liver fibrosis through TGF-β1-mediated the activation of PI3K/AKT pathway and modulating gut microbiota. J Pharmacol Sci. 2022 Dec;150(4):289-300. doi: 10.1016/j.jphs.2022.10.001. Epub 2022 Oct 4. PMID: 36344052.
Asiatic acid (AA)	Asiatic Acid	119034	C30H48O5	488.7 g/mol	Wei L, Chen Q, Guo A, Fan J, Wang R, Zhang H. Asiatic acid attenuates CCl4-induced liver fibrosis in rats by regulating the PI3K/AKT/mTOR and Bcl-2/Bax signaling pathways. Int Immunopharmacol. 2018 Jul;60:1-8. doi: 10.1016/j.intimp.2018.04.016. Epub 2018 Apr 24. PMID: 29702278.
Astragaloside IV (ASV)	Astragaloside IV	13943297	C41H68O14	785.0 g/mol	Qian W, Cai X, Qian Q, Zhang W, Wang D. Astragaloside IV modulates TGF-β1-dependent epithelial-mesenchymal transition in bleomycin-induced pulmonary fibrosis. J Cell Mol Med. 2018 Sep;22(9):4354-4365. doi: 10.1111/jcmm.13725. Epub 2018 Jul 4. PMID: 29971947; PMCID: PMC6111865. Luo LF, Qin LY, Wang JX, Guan P, Wang N, Ji ES. Astragaloside IV Attenuates the Myocardial Injury Caused by Adriamycin by…
Atractylenolide III（ATL III）	Atractylenolide III	155948	C15H20O3	248.32 g/mol	Wang Y, Shi K, Tu J, Ke C, Chen N, Wang B, Liu Y, Zhou Z. Atractylenolide III Ameliorates Bile Duct Ligation-Induced Liver Fibrosis by Inhibiting the PI3K/AKT Pathway and Regulating Glutamine Metabolism. Molecules. 2023 Jul 19;28(14):5504. doi: 10.3390/molecules28145504. PMID: 37513376; PMCID: PMC10383814.
Baicalin	Baicalin	64982	C21H18O11	446.4 g/mol	Jiang HX, Wang XD, Wang HX, Liu T. Baicalin attenuates pulmonary vascular remodeling by inhibiting calpain-1 mediated endothelial-to-mesenchymal transition. Heliyon. 2023 Nov 30;9(12):e23076. doi: 10.1016/j.heliyon.2023.e23076. PMID: 38144352; PMCID: PMC10746466. Zhao H, Li C, Li L, Liu J, Gao Y, Mu K, Chen D, Lu A, Ren Y, Li Z. Baicalin alleviates bleomycin‑induced pulmonary fibrosis and fibrobl…
Calycosin（Cal）	Calycosin	5280448	C16H12O5	284.26 g/mol	Wang X, Li W, Zhang Y, Sun Q, Cao J, Tan N, Yang S, Lu L, Zhang Q, Wei P, Ma X, Wang W, Wang Y. Calycosin as a Novel PI3K Activator Reduces Inflammation and Fibrosis in Heart Failure Through AKT-IKK/STAT3 Axis. Front Pharmacol. 2022 Feb 21;13:828061. doi: 10.3389/fphar.2022.828061. PMID: 35264961; PMCID: PMC8899514.
Celastrol	Celastrol	122724	C29H38O4	450.6 g/mol	Wang S, Huang Z, Lei Y, Han X, Tian D, Gong J, Liu M. Celastrol Alleviates Autoimmune Hepatitis Through the PI3K/AKT Signaling Pathway Based on Network Pharmacology and Experiments. Front Pharmacol. 2022 Mar 10;13:816350. doi: 10.3389/fphar.2022.816350. PMID: 35359864; PMCID: PMC8960436.
Cucumaria frondosa(CFP)	Cucumaria frondosa	482035809	——	——	Song Z, Zhu M, Wu J, Yu T, Chen Y, Ye X, Li S, Xu N. Fucoidans from Cucumaria frondosa ameliorate renal interstitial fibrosis via inhibition of the PI3K/Akt/NF-κB signaling pathway. Food Funct. 2022 Feb 7;13(3):1168-1179. doi: 10.1039/d1fo03067a. Erratum in: Food Funct. 2022 Mar 21;13(6):3776-3777. PMID: 35018932.
Cucurbitacin B (CuB)	Cucurbitacin B	5281316	C32H46O8	558.7 g/mol	Yuan R, Fan Q, Liang X, Han S, He J, Wang QQ, Gao H, Feng Y, Yang S. Cucurbitacin B inhibits TGF-β1-induced epithelial-mesenchymal transition (EMT) in NSCLC through regulating ROS and PI3K/Akt/mTOR pathways. Chin Med. 2022 Feb 19;17(1):24. doi: 10.1186/s13020-022-00581-z. PMID: 35183200; PMCID: PMC8858510.
Curcumin	Curcumin	969516	C21H20O6	368.4 g/mol	Shu Y, He Y, Ye G, Liu X, Huang J, Zhang Q, Tian D, Wang T, Shu J. Curcumin inhibits the activity and induces apoptosis of activated hepatic stellate cell by suppressing autophagy. J Cell Biochem. 2023 Nov;124(11):1764-1778. doi: 10.1002/jcb.30487. Epub 2023 Nov 1. PMID: 37909649. Kong D, Zhang Z, Chen L, Huang W, Zhang F, Wang L, Wang Y, Cao P, Zheng S. Curcumin blunts epithelial-mesenchymal tra…
Cylindrin	Cylindrin	189045	C31H52O	440.7 g/mol	Li X, Huang X, Feng Y, Wang Y, Guan J, Deng B, Chen Q, Wang Y, Chen Y, Wang J, Yeong J, Hao J. Cylindrin from Imperata cylindrica inhibits M2 macrophage formation and attenuates renal fibrosis by downregulating the LXR-α/PI3K/AKT pathway. Eur J Pharmacol. 2023 Jul 5;950:175771. doi: 10.1016/j.ejphar.2023.175771. Epub 2023 May 3. PMID: 37146709.
Dihydroartemisinin(DHA)	Dihydroartemisinin	3000518	C15H24O5	284.35 g/mol	Chen Q, Chen L, Wu X, Zhang F, Jin H, Lu C, Shao J, Kong D, Wu L, Zheng S. Dihydroartemisinin prevents liver fibrosis in bile duct ligated rats by inducing hepatic stellate cell apoptosis through modulating the PI3K/Akt pathway. IUBMB Life. 2016 Mar;68(3):220-31. doi: 10.1002/iub.1478. Epub 2016 Feb 10. PMID: 26865509. Zhang B, Liu P, Zhou Y, Chen Z, He Y, Mo M, Dai G, Xia W, Du Y, Liu Y, Chen X.…
Dihydromyricetin（DHM）	Dihydromyricetin	161557	C15H12O8	320.25 g/mol	Guo L, Tan K, Luo Q, Bai X. Dihydromyricetin promotes autophagy and attenuates renal interstitial fibrosis by regulating miR-155-5p/PTEN signaling in diabetic nephropathy. Bosn J Basic Med Sci. 2020 Aug 3;20(3):372-380. doi: 10.17305/bjbms.2019.4410. PMID: 31668144; PMCID: PMC7416184.
Diosmetin	Diosmetin	5281612	C16H12O6	300.26 g/mol	Ge A, Ma Y, Liu YN, Li YS, Gu H, Zhang JX, Wang QX, Zeng XN, Huang M. Diosmetin prevents TGF-β1-induced epithelial-mesenchymal transition via ROS/MAPK signaling pathways. Life Sci. 2016 May 15;153:1-8. doi: 10.1016/j.lfs.2016.04.023. Epub 2016 Apr 19. PMID: 27101925.
Eupatilin	Eupatilin	5273755	C18H16O7	344.3 g/mol	Gong H, Lyu X, Liu Y, Peng N, Tan S, Dong L, Zhang X. Eupatilin inhibits pulmonary fibrosis by activating Sestrin2/PI3K/Akt/mTOR dependent autophagy pathway. Life Sci. 2023 Dec
flavonoids extraction from propolis (FP)	a flavonoid	405237457	——	——	Sun GW, Qiu ZD, Wang WN, Sui X, Sui DJ. Flavonoids Extraction from Propolis Attenuates Pathological Cardiac Hypertrophy through PI3K/AKT Signaling Pathway. Evid Based Complement Alternat Med. 2016;2016:6281376. doi: 10.1155/2016/6281376. Epub 2016 Apr 24. PMID: 27213000; PMCID: PMC4860246.
Galangin	Galangin	5281616	C15H10O5	270.24 g/mol	Xiong Y, Lu H, Xu H. Galangin Reverses Hepatic Fibrosis by Inducing HSCs Apoptosis via the PI3K/Akt, Bax/Bcl-2, and Wnt/β-Catenin Pathway in LX-2 Cells. Biol Pharm Bull. 2020 Nov 1;43(11):1634-1642. doi: 10.1248/bpb.b20-00258. Epub 2020 Sep 4. PMID: 32893252.
Gambogic acid(GA)	Gambogic acid	9852185	C38H44O8	628.7 g/mol	Yu Z, Jv Y, Cai L, Tian X, Huo X, Wang C, Zhang B, Sun C, Ning J, Feng L, Zhang H, Ma X. Gambogic acid attenuates liver fibrosis by inhibiting the PI3K/AKT and MAPK signaling pathways via inhibiting HSP90. Toxicol Appl Pharmacol. 2019 May 15;371:63-73. doi: 10.1016/j.taap.2019.03.028. Epub 2019 Apr 3. PMID: 30953615.
Ganoderma lucidum spores (GLS)	GANODERMA LUCIDUM SPORES OIL	459147667	——	——	Shaher F, Wang S, Qiu H, Hu Y, Zhang Y, Wang W, Al-Ward H, Abdulghani MAM, Baldi S, Zhou S. Effect and Mechanism of Ganoderma lucidum Spores on Alleviation of Diabetic Cardiomyopathy in a Pilot in vivo Study. Diabetes Metab Syndr Obes. 2020 Dec 7;13:4809-4822. doi: 10.2147/DMSO.S281527. PMID: 33335409; PMCID: PMC7736836.
Ginsenoside Re（Gin-Re）	Ginsenosides	3086007	C30H52O2	444.7 g/mol	Yu Y, Sun J, Liu J, Wang P, Wang C. Ginsenoside Re Preserves Cardiac Function and Ameliorates Left Ventricular Remodeling in a Rat Model of Myocardial Infarction. J Cardiovasc Pharmacol. 2020 Jan;75(1):91-97. doi: 10.1097/FJC.0000000000000752. PMID: 31599782.
ginsenoside Rk3	Ginsenoside Rk3	75412555	C36H60O8	620.9 g/mol	Guo M, Zhu C, Fu R, Ma X, Duan Z, Fan D. Ginsenoside Rk3 Regulates Nonalcoholic Steatohepatitis by Modulation of Intestinal Flora and the PI3K/AKT Signaling Pathway in C57BL/6 Mice. J Agric Food Chem. 2023 Jun 21;71(24):9370-9380. doi: 10.1021/acs.jafc.3c00789. Epub 2023 Jun 8. PMID: 37288986.
glycyrrhizic acid	Glycyrrhizin	14982	C42H62O16	822.9 g/mol	Niu Z, Lin J, Hao C, Xu X, Wang C, Dai K, Deng X, Deng M, Guo Y, Yao W. Glycyrrhizic Acid Attenuates Pulmonary Fibrosis of Silicosis by Inhibiting the Interaction between HMGB1 and BRG1 through PI3K/Akt/mTOR Pathway. Int J Environ Res Public Health. 2022 Jul 18;19(14):8743. doi: 10.3390/ijerph19148743. PMID: 35886594; PMCID: PMC9317839.
Grape seed proanthocyanidin extract (GSPE)	(4,8'-Bi-2H-1-benzopyran)-3,3',5,5',7,7'-hexol, 2'-(3,5-dihydroxy-4-methoxyphenyl)-3,3',4,4'-tetrahydro-2-(4-hydroxyphenyl)-, (2R,2'R,3R,3'R,4R)-	50064556	C31H28O12	——	Ruan Y, Jin Q, Zeng J, Ren F, Xie Z, Ji K, Wu L, Wu J, Li L. Grape Seed Proanthocyanidin Extract Ameliorates Cardiac Remodelling After Myocardial Infarction Through PI3K/AKT Pathway in Mice. Front Pharmacol. 2020 Dec 4;11:585984. doi: 10.3389/fphar.2020.585984. PMID: 33343353; PMCID: PMC7747856.
Gypenosides(GPs)	20-O-Glucoginsenoside Rf	24721561	C48H82O19	963.2 g/mol	Zhang L, Wang X, He S, Zhang F, Li Y. Gypenosides suppress fibrosis of the renal NRK-49F cells by targeting miR-378a-5p through the PI3K/AKT signaling pathway. J Ethnopharmacol. 2023 Jul 15;311:116466. doi: 10.1016/j.jep.2023.116466. Epub 2023 Apr 7. Erratum in: J Ethnopharmacol. 2024 Jan 10;318(Pt B):116917. PMID: 37031821.
hederagenin, luteolin and tanshinone IIA	Hederagenin	73299	C30H48O4	472.7 g/mol	Wu R, Dong S, Cai FF, Chen XL, Yang MD, Liu P, Su SB. Active Compounds Derived from Fuzheng Huayu Formula Protect Hepatic Parenchymal Cells from Apoptosis Based on Network Pharmacology and Transcriptomic Analysis. Molecules. 2019 Jan 18;24(2):338. doi: 10.3390/molecules24020338. PMID: 30669350; PMCID: PMC6358846.
Hesperetin	Hesperetin	72281	C16H14O6	302.28 g/mol	Li J, Wang T, Liu P, Yang F, Wang X, Zheng W, Sun W. Hesperetin ameliorates hepatic oxidative stress and inflammation via the PI3K/AKT-Nrf2-ARE pathway in oleic acid-induced HepG2 cells and a rat model of high-fat diet-induced NAFLD. Food Funct. 2021 May 11;12(9):3898-3918. doi: 10.1039/d0fo02736g. PMID: 33977953.
Hovenianin A	——	——	——	——	Kuang X, Ma T, Cai W, Yang J, Sun B, Zhang X, Liu B, Wang S, Xu F. Hovenianin A Alleviates Hepatic Fibrosis by Inhibiting the PI3K/AKT Pathway in TGF-β1-Induced HSCs Based on Network Pharmacology and Transcriptomic Analysis. Chem Biodivers. 2023 Mar;20(3):e202201110. doi: 10.1002/cbdv.202201110. Epub 2023 Mar 6. PMID: 36825591.
hyperforin	Hyperforin	441298	C35H52O4	536.8 g/mol	Yang S, Zhong S, Deng Z, Xie T, Yin G, Wang L, Liu J, Yang J, Long Z, Jiang X, Tan J. Hyperforin regulates renal fibrosis via targeting the PI3K-AKT/ICAM1 axis. Cell Signal. 2023 Aug;108:110691. doi: 10.1016/j.cellsig.2023.110691. Epub 2023 Apr 26. PMID: 37116554.
Inonotsuoxide B	Inonotsuoxide B	44422305	C30H50O3	458.7 g/mol	Jin J, Yang H, Hu L, Wang Y, Wu W, Hu C, Wu K, Wu Z, Cheng W, Huang Y. Inonotsuoxide B suppresses hepatic stellate cell activation and proliferation via the PI3K/AKT and ERK1/2 pathway. Exp Ther Med. 2022 Jun;23(6):417. doi: 10.3892/etm.2022.11344. Epub 2022 Apr 28. PMID: 35601068; PMCID: PMC9117953.
Isoliquiritigenin(ISL)	Trihydroxychalcone	638278	C15H12O4	256.25 g/mol	He J, Peng H, Wang M, Liu Y, Guo X, Wang B, Dai L, Cheng X, Meng Z, Yuan L, Cai F, Tang Y. Isoliquiritigenin inhibits TGF-β1-induced fibrogenesis through activating autophagy via PI3K/AKT/mTOR pathway in MRC-5 cells. Acta Biochim Biophys Sin (Shanghai). 2020 Aug 5;52(8):810-820. doi: 10.1093/abbs/gmaa067. PMID: 32638014.
Isovitexin (IVT)	Isovitexin	162350	C21H20O10	432.4 g/mol	Huang Y, Luo W, Chen S, Su H, Zhu W, Wei Y, Qiu Y, Long Y, Shi Y, Wei J. Isovitexin alleviates hepatic fibrosis by regulating miR-21-mediated PI3K/Akt signaling and glutathione metabolic pathway: based on transcriptomics and metabolomics. Phytomedicine. 2023 Dec;121:155117. doi: 10.1016/j.phymed.2023.155117. Epub 2023 Sep 22. PMID: 37820467.
Ligustrazin	2,3,5,6-Tetramethylpyrazine	14296	C8H12N2	136.19 g/mol	Liu MW, Su MX, Tang DY, Hao L, Xun XH, Huang YQ. Ligustrazin increases lung cell autophagy and ameliorates paraquat-induced pulmonary fibrosis by inhibiting PI3K/Akt/mTOR and hedgehog signalling via increasing miR-193a expression. BMC Pulm Med. 2019 Feb 11;19(1):35. doi: 10.1186/s12890-019-0799-5. PMID: 30744607; PMCID: PMC6371511.
Lupeol	Lupeol	259846	C30H50O	426.7 g/mol	Li D, Guo YY, Cen XF, Qiu HL, Chen S, Zeng XF, Zeng Q, Xu M, Tang QZ. Lupeol protects against cardiac hypertrophy via TLR4-PI3K-Akt-NF-κB pathways. Acta Pharmacol Sin. 2022 Aug;43(8):1989-2002. doi: 10.1038/s41401-021-00820-3. Epub 2021 Dec 16. PMID: 34916609; PMCID: PMC9343642.
luteolin, licochalcone A, aloe-emodin, acacetin	Luteolin, Licochalcone a, Aloe emodin, Acacetin	5280445, 5318998, 10207, 5280442	C15H10O6, C21H22O4, C15H10O5, C16H12O5	286.24 g/mol, 338.4 g/mol, 270.24 g/mol, 284.26 g/mol	Zhou Y, Wu R, Cai FF, Zhou WJ, Lu YY, Zhang H, Chen QL, Sun MY, Su SB. Development of a novel anti-liver fibrosis formula with luteolin, licochalcone A, aloe-emodin and acacetin by network pharmacology and transcriptomics analysis. Pharm Biol. 2021 Dec;59(1):1594-1606. doi: 10.1080/13880209.2021.1999275. PMID: 34808067; PMCID: PMC8635660.
mangiferin	Mangiferin	5281647	C19H18O11	422.3 g/mol	Song Y, Liu W, Tang K, Zang J, Li D, Gao H. Mangiferin Alleviates Renal Interstitial Fibrosis in Streptozotocin-Induced Diabetic Mice through Regulating the PTEN/PI3K/Akt Signaling Pathway. J Diabetes Res. 2020 Jan 31;2020:9481720. doi: 10.1155/2020/9481720. PMID: 32076626; PMCID: PMC7016412.
Myrciaria cauliflora extracts(MCE)	——	——	——	——	Wu CC, Hung CN, Shin YC, Wang CJ, Huang HP. Myrciaria cauliflora extracts attenuate diabetic nephropathy involving the Ras signaling pathway in streptozotocin/nicotinamide mice on a high fat diet. J Food Drug Anal. 2016 Jan;24(1):136-146. doi: 10.1016/j.jfda.2015.10.001. Epub 2015 Dec 22. PMID: 28911396; PMCID: PMC9345440.
Naringin (NRG)	Naringin	442428	C27H32O14	580.5 g/mol	Zhong Y, Li X, Xie J, Zhang Y, Li H, Zheng D. Network pharmacology combined with molecular docking and experimental validation to reveal the pharmacological mechanism of naringin against renal fibrosis. Open Med (Wars). 2023 Jun 8;18(1):20230736. doi: 10.1515/med-2023-0736. PMID: 37305520; PMCID: PMC10251165.
Nobiletin（NOB）	Nobiletin	72344	C21H22O8	402.4 g/mol	El Tabaa MM, El Tabaa MM, Elgharabawy RM, Abdelhamid WG. Suppressing NLRP3 activation and PI3K/AKT/mTOR signaling ameliorates amiodarone-induced pulmonary fibrosis in rats: a possible protective role of nobiletin. Inflammopharmacology. 2023 Jun;31(3):1373-1386. doi: 10.1007/s10787-023-01168-2. Epub 2023 Mar 22. PMID: 36947298.
Oroxylin A	Oroxylin A	5320315	C16H12O5	284.26 g/mol	Shen M, Guo M, Wang Z, Li Y, Kong D, Shao J, Tan S, Chen A, Zhang F, Zhang Z, Zheng S. ROS-dependent inhibition of the PI3K/Akt/mTOR signaling is required for Oroxylin A to exert anti-inflammatory activity in liver fibrosis. Int Immunopharmacol. 2020 Aug;85:106637. doi: 10.1016/j.intimp.2020.106637. Epub 2020 Jun 5. PMID: 32512269.
peimine, isosinensetin, tangeretin	Peimine, Isosinensetin, Tangeretin	131900, 632135, 68077	C27H45NO3, C20H20O7, C20H20O7	431.7 g/mol,372.4 g/mol, 372.4 g/mol	Shao D, Liu X, Wu J, Zhang A, Bai Y, Zhao P, Li J. Identification of the active compounds and functional mechanisms of Jinshui Huanxian formula in pulmonary fibrosis by integrating serum pharmacochemistry with network pharmacology. Phytomedicine. 2022 Jul 20;102:154177. doi: 10.1016/j.phymed.2022.154177. Epub 2022 May 21. PMID: 35636171. Li J, Wei Q, Song K, Wang Y, Yang Y, Li M, Yu J, Su G, Peng…
Pinocembrin（PIN）	Pinocembrin	68071	C15H12O4	256.25 g/mol	Zhou F, Wang A, Li D, Wang Y, Lin L. Pinocembrin from Penthorum chinense Pursh suppresses hepatic stellate cells activation through a unified SIRT3-TGF-β-Smad signaling pathway. Toxicol Appl Pharmacol. 2018 Feb 15;341:38-50. doi: 10.1016/j.taap.2018.01.009. Epub 2018 Feb 2. PMID: 29352975.
Puerarin	Puerarin	5281807	C21H20O9	416.4 g/mol	Wang S, Yang FJ, Shang LC, Zhang YH, Zhou Y, Shi XL. Puerarin protects against high-fat high-sucrose diet-induced non-alcoholic fatty liver disease by modulating PARP-1/PI3K/AKT signaling pathway and facilitating mitochondrial homeostasis. Phytother Res. 2019 Sep;33(9):2347-2359. doi: 10.1002/ptr.6417. Epub 2019 Jul 4. PMID: 31273855. Guo C, Xu L, He Q, Liang T, Duan X, Li R. Anti-fibrotic effect…
pure total flavonoids from Smilax glabra Roxb(PTFS)	——	——	——	——	Luo Q, Cai Z, Tu J, Ling Y, Wang D, Cai Y. Total flavonoids from Smilax glabra Roxb blocks epithelial-mesenchymal transition and inhibits renal interstitial fibrosis by targeting miR-21/PTEN signaling. J Cell Biochem. 2019 Mar;120(3):3861-3873. doi: 10.1002/jcb.27668. Epub 2018 Oct 10. PMID: 30304552.
Quercetin	Quercetin	5280343	C15H10O7	302.23 g/mol	Wu L, Zhang Q, Mo W, Feng J, Li S, Li J, Liu T, Xu S, Wang W, Lu X, Yu Q, Chen K, Xia Y, Lu J, Xu L, Zhou Y, Fan X, Guo C. Quercetin prevents hepatic fibrosis by inhibiting hepatic stellate cell activation and reducing autophagy via the TGF-β1/Smads and PI3K/Akt pathways. Sci Rep. 2017 Aug 24;7(1):9289. doi: 10.1038/s41598-017-09673-5. PMID: 28839277; PMCID: PMC5571156. Tu H, Ma D, Luo Y, Tang S,…
Resveratrol, Piceatannol (PIC)	Resveratrol, Piceatannol	445154, 667639	C14H12O3, C14H12O4	228.24 g/mol, 244.24 g/mol	Ezz Eldeen N, Moustafa YM, Alwaili MA, Alrehaili AA, Khodeer DM. Synergistic Power of Piceatannol and/or Vitamin D in Bleomycin-Induced Pulmonary Fibrosis In Vivo: A Preliminary Study. Biomedicines. 2023 Sep 27;11(10):2647. doi: 10.3390/biomedicines11102647. PMID: 37893021; PMCID: PMC10604873. Zhu L, Mou Q, Wang Y, Zhu Z, Cheng M. Resveratrol contributes to the inhibition of liver fibrosis by ind…
Salidroside	Salidroside	159278	C14H20O7	300.30 g/mol	Liu Q, Luo Q, Zhong B, Tang K, Chen X, Yang S, Li X. Salidroside attenuates myocardial remodeling in DOCA-salt-induced mice by inhibiting the endothelin 1 and PI3K/AKT/NFκB signaling pathways. Eur J Pharmacol. 2023 Dec 2;962:176236. doi: 10.1016/j.ejphar.2023.176236. Epub ahead of print. PMID: 38048979.
Salvianolic acid A (SA-A)	Salvianolic acid A	5281793	C26H22O10	494.4 g/mol	Wang R, Song F, Li S, Wu B, Gu Y, Yuan Y. Salvianolic acid A attenuates CCl4-induced liver fibrosis by regulating the PI3K/AKT/mTOR, Bcl-2/Bax and caspase-3/cleaved caspase-3 signaling pathways. Drug Des Devel Ther. 2019 May 31;13:1889-1900. doi: 10.2147/DDDT.S194787. PMID: 31213776; PMCID: PMC6549412.
Scutellarein	Scutellarein	5281697	C15H10O6	286.24 g/mol	Miao K, Pan T, Mou Y, Zhang L, Xiong W, Xu Y, Yu J, Wang Y. Scutellarein inhibits BLM-mediated pulmonary fibrosis by affecting fibroblast differentiation, proliferation, and apoptosis. Ther Adv Chronic Dis. 2020 Jul 30;11:2040622320940185. doi: 10.1177/2040622320940185. PMID: 32843954; PMCID: PMC7418478.
Sodium new houttuyfonate (SNH）	Sodium new houttuyfonate	44602651	C14H27NaO5S	330.42 g/mol	Zhu DW, Yu Q, Sun JJ, Shen YH. Evaluating the Therapeutic Mechanisms of Selected Active Compounds in Houttuynia cordata Thunb. in Pulmonary Fibrosis via Network Pharmacology Analysis. Front Pharmacol. 2021 Sep 30;12:733618. doi: 10.3389/fphar.2021.733618. PMID: 34658873; PMCID: PMC8514782.
tanshinol	3-(3,4-Dihydroxyphenyl)-2-hydroxypropanoic acid	439435	C9H10O5	198.17 g/mol	Peng R, Wang S, Wang R, Wang Y, Wu Y, Yuan Y. Antifibrotic effects of tanshinol in experimental hepatic fibrosis by targeting PI3K/AKT/mTOR/p70S6K1 signaling pathways. Discov Med. 2017 Feb;23(125):81-94. PMID: 28371611.
Thymol (THY)	Thymol	6989	C10H14O	150.22 g/mol	Hussein RM, Arafa EA, Raheem SA, Mohamed WR. Thymol protects against bleomycin-induced pulmonary fibrosis via abrogation of oxidative stress, inflammation, and modulation of miR-29a/TGF-β and PI3K/Akt signaling in mice. Life Sci. 2023 Feb 1;314:121256. doi: 10.1016/j.lfs.2022.121256. Epub 2022 Dec 20. PMID: 36549352.
Thymoquinone	Thymoquinone	10281	C10H12O2	164.20 g/mol	Bai T, Lian LH, Wu YL, Wan Y, Nan JX. Thymoquinone attenuates liver fibrosis via PI3K and TLR4 signaling pathways in activated hepatic stellate cells. Int Immunopharmacol. 2013 Feb;15(2):275-81. doi: 10.1016/j.intimp.2012.12.020. Epub 2013 Jan 12. PMID: 23318601.
Tocotrienol	Tocotrienol	9929901	C26H38O2	382.6 g/mol	Lu Y, Zhang Y, Pan Z, Yang C, Chen L, Wang Y, Xu D, Xia H, Wang S, Chen S, Hao YJ, Sun G. Potential "Therapeutic" Effects of Tocotrienol-Rich Fraction (TRF) and Carotene "Against" Bleomycin-Induced Pulmonary Fibrosis in Rats via TGF-β/Smad, PI3K/Akt/mTOR and NF-κB Signaling Pathways. Nutrients. 2022 Mar 5;14(5):1094. doi: 10.3390/nu14051094. PMID: 35268069; PMCID: PMC8912851.
Ursolic acid (UA)	Ursolic Acid	64945	C30H48O3	456.7 g/mol	He W, Shi F, Zhou ZW, Li B, Zhang K, Zhang X, Ouyang C, Zhou SF, Zhu X. A bioinformatic and mechanistic study elicits the antifibrotic effect of ursolic acid through the attenuation of oxidative stress with the involvement of ERK, PI3K/Akt, and p38 MAPK signaling pathways in human hepatic stellate cells and rat liver. Drug Des Devel Ther. 2015 Jul 31;9:3989-4104. doi: 10.2147/DDDT.S85426. PMID: 2…
wogonin	Wogonin	5281703	C16H12O5	284.26 g/mol	Lei L, Zhao J, Liu XQ, Chen J, Qi XM, Xia LL, Wu YG. Wogonin Alleviates Kidney Tubular Epithelial Injury in Diabetic Nephropathy by Inhibiting PI3K/Akt/NF-κB Signaling Pathways. Drug Des Devel Ther. 2021 Jul 16;15:3131-3150. doi: 10.2147/DDDT.S310882. PMID: 34295152; PMCID: PMC8291679.
Wogonoside (WO)	Oroxindin	3084961	C22H20O11	460.4 g/mol	Wang Q, Wen R, Lin Q, Wang N, Lu P, Zhu X. Wogonoside Shows Antifibrotic Effects in an Experimental Regression Model of Hepatic Fibrosis. Dig Dis Sci. 2015 Nov;60(11):3329-39. doi: 10.1007/s10620-015-3751-4. Epub 2015 Jul 1. PMID: 26130019.

## Sheet: Sheet3
Traditional Chinese medicine formula	Species name	Chinese name	Part	Geographical location	Usage	Traditional uses	Amount(g)	References
Jinshui Huanxian formula (JHF)	Panax ginseng f. trifoliolatus Makino	Renshen	Roots	Jilin, Liaoning and Heilongjiang province of China	Internal	Tonifying qi and Strengthening Qi, invigorating spleen and lung, calming heart and benefiting intelligence, nourishing blood and generating fluid	6	Shao D, Liu X, Wu J, Zhang A, Bai Y, Zhao P, Li J. Identification of the active compounds and functional mechanisms of Jinshui Huanxian formula in pulmonary fibrosis by integrating serum pharmacochemistry with network pharmacology. Phytomedicine. 2022 Jul 20;102:154177. doi: 10.1016/j.phymed.2022.154177. Epub 2022 May 21. PMID: 35636171.
	Rehmanniae radix praeparata	Shudihuang	Roots	Henan and Zhejiang province of China	Internal	Nourishing yin and blood, benefiting essence and filling marrow	12
	Ophiopogonis radix	Maidong	Roots	Guangdong, Guangxi and Fujian province of China	Internal	Nourishing yin and moistening lung, clearing heart and removing annoyance, benefiting stomach and generating fluid, relieving cough and eliminating phlegm	9
	Trichosanthis fructus	Gualou	Fruits	Guangxi province of China	Internal	Clearing heat and eliminating phlegm, broadening chest and dispersing nodules, moistening dryness and smoothing intestines	9
	Fritillariae thunbergii bulbus	Zhebeimu	Roots	Zhejiang, Jiangsu and Hunan province of China	Internal	Clearing heat and resolving phlegm, reducing Qi and relieving cough, dispersing nodules and detumescence	9
	Moutan cortex	Mudanpi	Peels	Anhui, Henan and Sichuan province of China	Internal	Cooling blood and clearing heat, promoting blood circulation and removing blood stasis	9
	Citri reticulatae pericarpium	Chenpi	Peels	Guangxi, Fujian and Zhejiang province of China	Internal	Regulating qi and invigorating spleen, drying dampness and resolving phlegm	9
	Glycyrrhizae radix et rhizoma	Zhigancao	Roots	Gansu, Xinjiang and Sichuan province of China	Internal	Nourishing yin and blood, benefiting qi and activating yang, restoring pulse and calming palpitation	9
	Epimedii folium	Yinyanghuo	Stems and Leaves	Gansu, Shanxi and Henan province of China	Internal	Tonifying kidney yang, strengthening muscles and bones, dispelling wind and dampness	6
	Ginkgo semen	Baiguo	Seeds	Guangdong, Jiangsu and Guangxi province of China	Internal	Astringe the lung, calm the asthma, stop the turbid belt and narrow the stool	9
Yangqing Chenfei formula (YCF)	Ophiopogonis radix	Maidong	Roots	Guangdong, Guangxi and Fujian province of China	Internal	Nourishing yin and moistening lung, clearing heart and removing annoyance, benefiting stomach and generating fluid, relieving cough and eliminating phlegm	12	Yang F, Hou R, Liu X, Tian Y, Bai Y, Li J, Zhao P. Yangqing Chenfei formula attenuates silica-induced pulmonary fibrosis by suppressing activation of fibroblast via regulating PI3K/AKT, JAK/STAT, and Wnt signaling pathway. Phytomedicine. 2023 Feb;110:154622. doi: 10.1016/j.phymed.2022.154622. Epub 2022 Dec 22. PMID: 36577208.
	Panacis quinquefolii radix	Xiyangshen	Roots	Jilin, Beijing and Shandong province of China	Internal	Invigorating qi and nourishing Yin, clearing heat and generating fluid	6
	Scrophulariae radix	Xuanshen	Roots	Hebei, Henan and Shanxi province of China	Internal	Clearing heat and cooling blood; Nourishing yin and reducing fire; Detoxification and Sanjie	12
	Trichosanthis fructus	Gualou	fruits	Guangxi province of China	Internal	Clearing heat and eliminating phlegm, broadening chest and dispersing nodules, moistening dryness and smoothing intestines	15
	Fritillariae thunbergii bulbus	Zhebeimu	Roots	Zhejiang, Jiangsu and Hunan province of China	Internal	Clearing heat and resolving phlegm, reducing Qi and relieving cough, dispersing nodules and detumescence	9
	Paeoniae radix rubra	Chishao	Roots	Shanxi, Gansu and Sichuan province of China	Internal	Clearing heat and cooling blood, dispersing blood stasis and relieving pain	9
	Curcumae radix	Yujin	Roots	Zhejiang, Sichuan and Guizhou province of China	Internal	It can promote qi and relieve depression, promote blood circulation and relieve pain, promote gallbladder and reduce jaundice	9
	Radix asteris	Ziwan	Roots	Heilongjiang, Jilin and Liaoning province of China	Internal	Warming the lung, lowering Qi, eliminating phlegm and relieving cough	9
	Citri reticulatae pericarpium	Chenpi	Peels	Guangxi, Fujian and Zhejiang province of China	Internal	Regulating qi and invigorating spleen, drying dampness and resolving phlegm	9
	Radix platycodonis	Jiegeng	Roots	Anhui, Henan and Hubei province of China	Internal	Open lung qi, expectorant and purulent	9
Shengqing Jiangzhuo Capsule（SQJZJN）	Astragalus membranaceus Fisch. ex Bunge	Huangqi	Roots	Heilongjiang, Jilin and Liaoning province of China	Internal	Replenish qi and firm the exterior, diuresis and detoxification, discharge pus, heal sores and generate muscle		Tu H, Ma D, Luo Y, Tang S, Li Y, Chen G, Wang L, Hou Z, Shen C, Lu H, Zhuang X, Zhang L. Quercetin alleviates chronic renal failure by targeting the PI3k/Akt pathway. Bioengineered. 2021 Dec;12(1):6538-6558. doi: 10.1080/21655979.2021.1973877. PMID: 34528858; PMCID: PMC8806539.
	Rheum palmatum subsp. dissectum Stapf	Dahuang	Roots	Hunan, Qinhai and Yunnan province of China	Internal	Purging heat toxin, breaking accumulation stagnation, and blood stasis
	Salvia miltiorrhiza var. miltiorrhiza	Danshen	Roots	Anhui, Shanxi and Hebei province of China	Internal	Promoting blood circulation and removing blood stasis, dredging channels and relieving pain, clearing heart and removing vexation, cooling blood and eliminating carbuncle
	Pinellia hunanensis C.L.Long & X.J.Wu	Fabanxia	Stems	Sichuan, Hubei and Anhui province of China	Internal	Drying dampness and resolving phlegm, reducing adverse reactions and stopping emesis, eliminating PI and dispersing stagnation
	Citrus aurantium subsp. suntra Engl.	Zhiqiao	Seeds	Sichuan, Jiangxi and Hunan province of China	Internal	Break Qi, remove phlegm and eliminate accumulation
	Bambusa tuldoides Munro	Zhuru	Stems	Guangdong and Guangxi province of China	Internal	Clearing heat and resolving phlegm, cooling blood, removing annoyance and stopping vomiting
	Smilax ovalifolia Roxb. ex D.Don	Tufuling	Roots	Guangdong, Fujian and Guangxi province of China	Internal	Detoxification, dehumidification and joint benefit
Jia-Wei-Bu-Shen-Yi-Qi formula(JWBSYQF)	Astragalus membranaceus Fisch. ex Bunge	Huangqi	Roots	Heilongjiang, Jilin and Liaoning province of China	Internal	Replenish qi and firm the exterior, diuresis and detoxification, discharge pus, heal sores and generate muscle		Shi H, Deng L, Zhou Y, Yu H, Huang X, Chen M, Lei Y, Dong J. Network pharmacology and experiments in vivo and in vitro reveal that the Jia-Wei-Bu-Shen-Yi-Qi formula (JWBSYQF) and its active ingredient baicalein ameliorate BLM-induced lung fibrosis in mice via PI3K/Akt signaling pathway. J Ethnopharmacol. 2023 Oct 28;315:116691. doi: 10.1016/j.jep.2023.116691. Epub 2023 May 27. PMID: 37247682.
	Epimedii folium	Yinyanghuo	Stems and Leaves	Shanxi, Gansu and Sichuan province of China	Internal	Tonifying kidney yang, strengthening muscles and bones, dispelling wind and dampness	6
	Rehmanniae radix praeparata	Shudihuang	Roots	Henan and Zhejiang province of China	Internal	Nourishing yin and blood, benefiting essence and filling marrow	12
	Scutellaria baicalensis Georgi	Huangqin	Roots	Neimenggu, Shanxi and Shandong province of China	Internal	Heat clearing and dampness drying, hemostasis and tocolysis
	Paeonia lactiflora Pall.	Shaoyao	Roots	Heilongjiang, Jilin and Liaoning province of China	Internal	Nourish blood and soften liver, relieve pain, restrain Yin and sweat
Jingfang Granules（JF）	Nepeta cataria f. laurentii (Sennen) Font Quer	Jingjie	Whole plant	Xinjiang, Gansu and Shanxi province of China	Internal	Dispel wind and relieve external symptoms, penetrate rash and eliminate sores, and stop bleeding		Sun X, Xiang H, Liu Z, Xiao H, Li X, Gong W, Pan L, Zhao L, Yao J, Sun C, Zhang G. Jingfang Granules () alleviates bleomycin-induced acute lung injury through regulating PI3K/Akt/mTOR signaling pathway. J Ethnopharmacol. 2024 Jan 10;318(Pt A):116946. doi: 10.1016/j.jep.2023.116946. Epub 2023 Jul 22. PMID: 37482261.
	Saposhnikovia divaricata (Turcz.) Schischk.	Fangfeng	Roots	Zhongguo, Heilongjiang and Jilin province of China	Internal	Release, dispel wind, overcome dampness, relieve pain
	Hansenia weberbaueriana (Fedde ex H.Wolff) Pimenov & Kljuykov	Qianghuo	Roots	Qinghai, Xizang and Gansu province of China	Internal	Dispel exterior cold, dispel wind dampness and benefit joints
	Heracleum hemsleyanum Diels	Duhuo	Roots	Anhui, Zhejiang and Jiangsu province of China	Internal	Dispel wind, overcome dampness, dissipate cold and relieve pain
	Chaerophyllum L.	Chaihu	Roots	Liaoning, Gansu and Hebei province of China	Internal	Reconcile the exterior and interior, soothe the liver and remove depression, elevate the Yang, relieve fever and intercept malaria
	Kitagawia praeruptora (Dunn) Pimenov	Qianhu	Roots	Gansu, Henan and Guizhou province of China	Internal	Dispersing wind heat, lowering Qi and eliminating phlegm
	Ligusticum sinense Oliv.	Chuanxiong	Roots	Sichuan, Yunnan and Guizhou province of China	Internal	Promoting qi and depression, eliminating wind and dampness, promoting blood circulation and relieving pain
	Citrus aurantium subsp. suntra Engl.	Zhiqiao	Seeds	Sichuan, Yunnan and Guizhou province of China	Internal	Break Qi, remove phlegm and eliminate accumulation
	Olusatrum Wolf	Fuling	Sclerotium	Jilin, Anhui and Zhejiang province of China	Internal	Moistening and diuresis, benefiting the spleen and stomach, calming the heart and calming the mind
	Radix platycodonis	Jiegeng	Roots	Anhui, Henan and Hubei province of China	Internal	Open lung qi, expectorant and purulent	9
	Glycyrrhiza glabra var. uralensis (Fisch. ex DC.) L.Duan	Gancao	Roots	Neimenggu and Gansu province of China	Internal	Moderate and urgent, moistening lung, detoxifying, and harmonizing various drugs
Mai Men Dong decoction (MMDD)	Ophiopogonis radix	Maidong	Roots	Guangdong, Guangxi and Fujian province of China	Internal	Nourishing yin and moistening lung, clearing heart and removing annoyance, benefiting stomach and generating fluid, relieving cough and eliminating phlegm	35	Shuangshuang H, Mengmeng S, Lan Z, Fang Z, Yu L. Maimendong decoction regulates M2 macrophage polarization to suppress pulmonary fibrosis via PI3K/Akt/FOXO3a signalling pathway-mediated fibroblast activation. J Ethnopharmacol. 2024 Jan 30;319(Pt 3):117308. doi: 10.1016/j.jep.2023.117308. Epub 2023 Oct 20. PMID: 37865276.
	Pinellia ternata Ten. ex Breitenb.	Banxia	Stems	Sichuan, Hubei and Anhui province of China	Internal	Drying dampness and resolving phlegm, reducing adverse reactions and stopping emesis, eliminating PI and dispersing stagnation
	Panax ginseng f. trifoliolatus Makino	Renshen	Roots	Jilin, Liaoning and Heilongjiang province of China	Internal	Tonifying qi and Strengthening Qi, invigorating spleen and lung, calming heart and benefiting intelligence, nourishing blood and generating fluid
	Glycyrrhiza glabra var. uralensis (Fisch. ex DC.) L.Duan	Gancao	Roots	Neimenggu and Gansu province of China	Internal	Moderate and urgent, moistening lung, detoxifying, and harmonizing various drugs
	Oryza sativaL	Jingmi	Seeds	Tianjin and Jiangsu province of China	Internal	Invigorating qi and spleen, eliminating thirst and diarrhea
	Ziziphus jujuba f. allochroa C.Y.Cheng & M.J.Liu	Dazao	Fruits	Jilin and Liaoning province of China	Internal	Invigorate the spleen and stomach, replenish qi and generate fluid, regulate Ying and Wei, and detoxify drugs
Modified Guo-Min Decoction (MGMD)	Saposhnikovia divaricata (Turcz.) Schischk.	Fangfeng	Roots	Heilongjiang, Jilin and Liaoning province of China	Internal	Release, dispel wind, overcome dampness, relieve pain		Wang H, Wang G, Meng Y, Liu Y, Yao X, Feng C. Modified Guo-Min decoction ameliorates PM2.5-induced lung injury by inhibition of PI3K-AKT and MAPK signaling pathways. Phytomedicine. 2023 Nov 23;123:155211. doi: 10.1016/j.phymed.2023.155211. Epub ahead of print. PMID: 38061286.
	Prunus mume Siebold & Zucc.	Wumei	Fruits	Sichuan, Zhejiang and Fujian province of China	Internal	Astringent lung and cough, astringent intestines and diarrhea, hemostasis and fluid production, and soothe Ascaris lumbricoides
	Schisandra chinensis (Turcz.) Baill.	Wuweizi	Fruits	Heilongjiang, Jilin and Liaoning province of China	Internal	Astringent and astringent, invigorating qi and body fluid, tonifying kidney and calming heart
	Stellaria dichotoma var. lanceolata Bunge	Yinchaihu	Roots	Neimenggu, Liaoning and Shanxi province of China	Internal	Clearing deficiency heat and eliminating chancre heat
	Kitagawia praeruptora (Dunn) Pimenov	Qianhu	Roots	Gansu, Henan and Guizhou province of China	Internal	Dispersing wind heat, lowering Qi and eliminating phlegm
	Radix platycodonis	Jiegeng	Roots	Anhui, Henan and HUbei province of China	Internal	Open lung qi, expectorant and purulent
ginseng honeysuckle superfine powdered tea (GHSPT)	Panax ginseng f. trifoliolatus Makino	Renshen	Roots	Heilongjiang, Jilin and Liaoning province of China	Internal	Tonifying qi and Strengthening Qi, invigorating spleen and lung, calming heart and benefiting intelligence, nourishing blood and generating fluid	——	Li X, Yu X, Gao Y, Zhao W, Wang Y, Yu F, Fu C, Gao H, Cheng M, Li B. TMT proteomics analysis reveals the mechanism of bleomycin-induced pulmonary fibrosis and effects of Ginseng honeysuckle superfine powdered tea. Chin Med. 2023 May 24;18(1):60. doi: 10.1186/s13020-023-00769-x. PMID: 37221600; PMCID: PMC10207824.
	Lonicera japonica Thunb	Jingyinhua	Flower bud	Shandong, Shanxi and Henan province of China	Internal	Heat clearing and detoxification	——
	Sabicea amomi Wernham	Sharen	Fruits	Fujian, Guangdong and Guangxi province of China	Internal	Remove dampness and appetizer, warm the spleen and stop diarrhea, regulate qi and calm the fetus	——
	Citrus aurantium subsp. suntra Engl.	Zhiqiao	Seeds	Sichuan, Jiangxi and Hunan province of China	Internal	Break Qi, remove phlegm and eliminate accumulation	——
	Olusatrum Wolf	Fuling	Sclerotium	Jilin, Anhui and Zhejiang province of China	Internal	Moistening and diuresis, benefiting the spleen and stomach, calming the heart and calming the mind	——
	Glycyrrhiza glabra var. uralensis (Fisch. ex DC.) L.Duan	Gancao	Roots	Neimenggu and Anhui province of China	Internal	Moderate and urgent, moistening lung, detoxifying, and harmonizing various drugs	——
	Gardenia jasminoides J. Ellis	Zhizi	Fruits	Jiangsu, Zhejiang and Anhui province of China	Internal	Clearing heat, purging fire and cooling blood	——
	Camellia sinensis (L.) O. Ktze.	Cha	Leaves	South of China	Internal	Clear the leader, eliminate thirst, eliminate food, dissolve phlegm, diuresis, detoxify	——
Jingyin Granule	Nepeta cataria f. laurentii (Sennen) Font Quer	Jingjie	Whole plant	Xinjiang, Gansu and Shanxi province of China	Internal	Dispel wind and relieve external symptoms, penetrate rash and eliminate sores, and stop bleeding	——	Zhu DW, Yu Q, Jiang MF, Wang DD, Shen YH. Exploring the Anti-Pulmonary Fibrosis Mechanism of Jingyin Granule by Network Pharmacology Strategy. Front Pharmacol. 2022 Feb 11;13:825667. doi: 10.3389/fphar.2022.825667. PMID: 35222040; PMCID: PMC8874130.
	Lonicera japonica Thunb	Jingyinhua	Flower bud	Shandong, Shanxi and Henan province of China	Internal	Heat clearing and detoxification	——
	Ilex chinensis Sims	Sijiqing	Leaves	Jiangsu, Zhejiang and Anhui province of China	Internal	Clearing heat and detoxification, detumescence and removing blood stasis	——
	Houttuynia cordata Thunb	Yuxingcao	Whole plant	Yunnan, Shanxi and Gansu province of China	Internal	Heat clearing and detoxification, diuresis and detumescence	——
	Isatidis Folium	Daqingye	Leaves	Neimenggu, Shanxi and Gansu province of China	Internal	Clearing heat and detoxification, cooling blood and removing spots	——
	Taraxacum sect. Boreali Hand.-Mazz.	Pugongying	Whole plant	Heilongjiang, Jilin and Liaoning province of China	Internal	Heat clearing and detoxification, diuresis and stasis relieving	——
	Arctium nemorosum Lej.	Niubangzi	Fruits	Heibei, Jilin and Liaoning province of China	Internal	Evacuate wind heat, ventilate lung and penetrate rash, reduce swelling and detoxify	——
	Saposhnikovia divaricata (Turcz.) Schischk.	Fangfeng	Roots	Heilongjiang, Jilin and Liaoning province of China	Internal	Release, dispel wind, overcome dampness, relieve pain	——
	Glycyrrhiza glabra var. uralensis (Fisch. ex DC.) L.Duan	Gancao	Roots	Neimenggu and Gansu province of China	Internal	Moderate and urgent, moistening lung, detoxifying, and harmonizing various drugs	——
Jiegeng decoction (JGD)	Radix platycodonis	Jiegeng	Roots	Anhui, Henan and Hubei province of China	Internal	Open lung qi, expectorant and purulent	9	Xu Y, Wang X, Han D, Wang J, Luo Z, Jin T, Shi C, Zhou X, Lin L, Shan J. Revealing the mechanism of Jiegeng decoction attenuates bleomycin-induced pulmonary fibrosis via PI3K/Akt signaling pathway based on lipidomics and transcriptomics. Phytomedicine. 2022 Jul 20;102:154207. doi: 10.1016/j.phymed.2022.154207. Epub 2022 May 25. PMID: 35660351.
	Glycyrrhiza glabra var. uralensis (Fisch. ex DC.) L.Duan	Gancao	Roots	Neimenggu and Gansu province of China	Internal	Moderate and urgent, moistening lung, detoxifying, and harmonizing various drugs	6
Buyang Huanwu Tang（BYHWT）	Astragalus membranaceus Fisch. ex Bunge	Huangqi	Roots	Heilongjiang, Jilin and Liaoning province of China	Internal	Replenish qi and firm the exterior, diuresis and detoxification, discharge pus, heal sores and generate muscle	60	Yin ZF, Wei YL, Wang X, Wang LN, Li X. Buyang Huanwu Tang inhibits cellular epithelial-to-mesenchymal transition by inhibiting TGF-β1 activation of PI3K/Akt signaling pathway in pulmonary fibrosis model in vitro. BMC Complement Med Ther. 2020 Jan 15;20(1):13. doi: 10.1186/s12906-019-2807-y. PMID: 32020862; PMCID: PMC7076841.
	Paeoniae radix rubra	Chishao	Roots	Shanxi, Gansu and Qinghai province of China	Internal	Clearing heat and cooling blood, dispersing blood stasis and relieving pain	18
	Ligusticum sinense Oliv.	Chuanxiong	Roots	Sichuan, Yunnan and Guizhou province of China	Internal	Promoting qi and depression, eliminating wind and dampness, promoting blood circulation and relieving pain	9
	Angelica sinensis (Oliv.) Diels	Danggui	Roots	Sichuan, Yunnan and Guizhou province of China	Internal	Invigorate blood circulation, regulate menstruation and relieve pain, moisten intestines and relieve constipation	18
	Pheretima aspergillum	Dilong	Whole worms	Guangdong, Guangxi and Fujian province of China	Internal	Heat clearing, spasmolysis, diuresis, detoxification	9
	Prunus persica (L.) Batsch	Taoren	Seeds	Sichuan, Yunnan and Shanxi province of China	Internal	Promoting blood circulation and removing blood stasis, moistening intestines and defecating bowels, relieving cough and asthma	9
	Carthamus tinctorius L.	Honghua	Flowers	Henan, Zhejiang and Sichuan province of China	Internal	Promoting blood circulation, removing blood stasis and relieving pain	9
Yifei Sanjie formula (YFSJF)	Astragalus membranaceus Fisch. ex Bunge	Huangqi	Roots	Heilongjiang, Jilin and Liaoning province of China	Internal	Replenish qi and firm the exterior, diuresis and detoxification, discharge pus, heal sores and generate muscle	30	Yu JZ, Ying Y, Liu Y, Sun CB, Dai C, Zhao S, Tian SZ, Peng J, Han NP, Yuan JL, Yan JY, Yang ZS. Antifibrotic action of Yifei Sanjie formula enhanced autophagy via PI3K-AKT-mTOR signaling pathway in mouse model of pulmonary fibrosis. Biomed Pharmacother. 2019 Oct;118:109293. doi: 10.1016/j.biopha.2019.109293. Epub 2019 Aug 8. PMID: 31401393.
	Atractylodes macrocephala Koidz.	Baizhu	Roots	Anhui, Zhejiang and Jiangxi province of China	Internal	Invigorating the spleen, benefiting the stomach, drying dampness, harmonizing and calming the fetus	20
	Saposhnikovia divaricata (Turcz.) Schischk.	Fangfeng	Roots	Heilongjiang, Jilin and Liaoning province of China	Internal	Release, dispel wind, overcome dampness, relieve pain	10
	Fritillariae thunbergii bulbus	Zhebeimu	Roots	Zhejiang, Jiangsu and Hunan province of China	Internal	Clearing heat and resolving phlegm, reducing Qi and relieving cough, dispersing nodules and detumescence	15
	Sinapis alba subsp. dissecta (Lag.) Simonk.	Baijie	Leaves	Heilongjiang, Jilin and Liaoning province of China	Internal	Warm and dissipate cold, promote qi and dissipate phlegm	15
	Curcuma phaeocaulis Valeton	Ezhu	Roots	Sichuan, Yunnan and Shanxi province of China	Internal	Promote qi and break blood, eliminate accumulation and relieve pain	15
	Panax notoginseng (Burkill) F.H.Chen	Sanqi	Roots	Guangdong, Guangxi and Fujian province of China	Internal	Stop bleeding, dissipate blood stasis, detumescence and relieve pain	9
QiShenYiQi Dripping Pills（QSYQ）	Astragalus membranaceus Fisch. ex Bunge	Huangqi	Roots	Heilongjiang, Jilin and Liaoning province of China	Internal	Replenish qi and firm the exterior, diuresis and detoxification, discharge pus, heal sores and generate muscle		Zhang J, Yang Z, Jia X, Li X, Wang X, Rong H, Liang Y, Zeng W, Jia W, Ma X. Integrated network pharmacology and metabolomics to reveal the mechanism of QiShenYiQi Dripping Pills (T101) against cardiac structural and functional abnormalities. Front Pharmacol. 2022 Oct 24;13:1017433. doi: 10.3389/fphar.2022.1017433. Erratum in: Front Pharmacol. 2022 Nov 21;13:1080645. PMID: 36353495; PMCID: PMC9638…
	Salvia miltiorrhiza var. miltiorrhiza	Danshen	Roots	Anhui, Shanxi and Hebei province of China	Internal	Promoting blood circulation and removing blood stasis, dredging channels and relieving pain, clearing heart and removing vexation, cooling blood and eliminating carbuncle
	Panax notoginseng (Burkill) F.H.Chen	Sanqi	Roots	Sichuan, Yunnan and Guizhou province of China	Internal	Stop bleeding, dissipate blood stasis, detumescence and relieve pain
	Dalbergia latifolia Roxb.	Jiangxiang	Roots	Zhejiang, Jiangsu and Hunan province of China	Internal	Regulate qi, stop bleeding, remove blood stasis and relieve pain
Zhen_x0002_wu Decoction (ZWD)	Aconitum carmichaelii var. pubescens W.T.Wang & P.K.Hsiao	Wutou	Roots	Heilongjiang, Jilin and Liaoning province of China	Internal	Search the wind to overcome dampness, dispel cold and relieve pain, open phlegm and reduce swelling	9	Hu Y, Qu H, Zhou H. Integrating Network Pharmacology and an Experimental Model to Investigate the Effect of Zhenwu Decoction on Doxorubicin-Induced Heart Failure. Comb Chem High Throughput Screen. 2023;26(14):2502-2516. doi: 10.2174/1386207326666230413091715. PMID: 37056062.
	Paeonia lactiflora Pall.	Shaoyao	Roots	Heilongjiang, Jilin and Liaoning province of China	Internal	Nourish blood and soften liver, relieve pain, restrain Yin and sweat	9
	Atractylodes macrocephala Koidz.	Baizhu	Roots	Anhui, Zhejiang and Jiangxi province of China	Internal	Invigorating the spleen, benefiting the stomach, drying dampness, harmonizing and calming the fetus	6
	Olusatrum Wolf	Fuling	Sclerotium	Jilin, Anhui and Zhejiang province of China	Internal	Moistening and diuresis, benefiting the spleen and stomach, calming the heart and calming the mind	9
	Zingiber purpureum Roscoe	Jiang	Roots	Shandong province of China	Internal	Jiebiao Sanhan, Wenzhong zhiou, Wenfei Zhike, detoxification	9
Huoxue Wentong formula (HX)	Salvia miltiorrhiza var. miltiorrhiza	Danshen	Roots	Anhui, Shanxi and Hebei province of China	Internal	Promoting blood circulation and removing blood stasis, dredging channels and relieving pain, clearing heart and removing vexation, cooling blood and eliminating carbuncle	30	Lin J, Wang Q, Hua X, Duan J, Yao K. Integrated Gut-Heart Axis and Network Pharmacology to Reveal the Mechanisms of the Huoxue Wentong Formula Against Myocardial Ischemia. Evid Based Complement Alternat Med. 2022 May 11;2022:9538512. doi: 10.1155/2022/9538512. PMID: 35600966; PMCID: PMC9117028.
	Codonopsis pilosula Nannf.	Dangshen	Roots	Sichuan, Yunnan and Guizhou province of China	Internal	Buzhong, Yiqi, Shengjin, Yifei	10
	Paeonia lactiflora Pall.	Shaoyao	Roots	Heilongjiang, Jilin and Liaoning province of China	Internal	Nourish blood and soften liver, relieve pain, restrain Yin and sweat	10
	Spatholobus suberectus Dunn	Jixueteng	Stems	Shandong, Shanxi and Henan province of China	Internal	Activating blood and relaxing tendons, nourishing blood and regulating menstruation	10
	Ligusticum sinense Oliv.	Chuanxiong	Roots	Sichuan, Yunnan and Guizhou province of China	Internal	Promoting qi and depression, eliminating wind and dampness, promoting blood circulation and relieving pain	9
	Cinnamomum cassia Presl	Rougui	Peels	Shandong, Shanxi and Henan province of China	Internal	Tonifying fire and helping Yang, inducing fire to the source, dispersing cold and relieving pain, promoting blood circulation and dredging channels	10
Qingre Huoxue(QRHX)	Scutellaria baicalensis Georgi	Huangqin	Roots	Neimenggu, Shanxi and Shandong province of China	Internal	Heat clearing and dampness drying, hemostasis and tocolysis	15	Jin Z, Zhang W, Luo Y, Li X, Qing L, Zuo Q, Fang J, Wu W. Protective effect of Qingre Huoxue decoction against myocardial infarction via PI3K/Akt autophagy pathway based on UPLC-MS, network pharmacology, and in vivo evidence. Pharm Biol. 2021 Dec;59(1):1607-1618. doi: 10.1080/13880209.2021.2001542. PMID: 34818128; PMCID: PMC8635559.
	Ilex pubescens Hook. & Arn.	Maodongqing	Roots	Jilin, Anhui and Zhejiang province of China	Internal	Clearing heat and detoxification, promoting blood circulation and unblocking collaterals	30
	Salvia miltiorrhiza var. miltiorrhiza	Danshen	Roots	Anhui, Shanxi and Hebei province of China	Internal	Promoting blood circulation and removing blood stasis, dredging channels and relieving pain, clearing heart and removing vexation, cooling blood and eliminating carbuncle	30
	Ligusticum sinense Oliv.	Chuanxiong	Roots	Sichuan, Yunnan and Guizhou province of China	Internal	Promoting qi and depression, eliminating wind and dampness, promoting blood circulation and relieving pain	10
	Paeoniae radix rubra	Chishao	Roots	Shanxi, Gansu and Sichuan province of China	Internal	Clearing heat and cooling blood, dispersing blood stasis and relieving pain	15
	Carthamus tinctorius L.	Honghua	Flowers	Henan, Zhejiang and Sichuan province of China	Internal	Promoting blood circulation, removing blood stasis and relieving pain	10
	Dalbergia latifolia Roxb.	Jiangxiang	Roots	Jilin, Anhui and Zhejiang province of China	Internal	Regulate qi, stop bleeding, remove blood stasis and relieve pain	10
Tingli Dazao Xiefei decoction (TDXD)	Martinellia nemorosa (L.) Lindb.	Tingli	Seeds	Gansu, Henan and Guizhou province of China	Internal	Purging lung and relieving asthma, promoting diuresis and detumescence	——	Zhao DD, Zhang XQ, Yang T, Liu Q, Lan ZZ, Yang XL, Qu HY, Zhou H. Exploring the Therapeutic Mechanism of Tingli Dazao Xiefei Decoction on Heart Failure Based on Network Pharmacology and Experimental Study. Evid Based Complement Alternat Med. 2021 Nov 25;2021:6645878. doi: 10.1155/2021/6645878. PMID: 34868332; PMCID: PMC8639272.
	Ziziphus jujuba f. allochroa C.Y.Cheng & M.J.Liu	Dazao	Fruits	Jilin and Liaoning province of China	Internal	Invigorate the spleen and stomach, replenish qi and generate fluid, regulate Ying and Wei, and detoxify drugs	——
Compound Danshen Dripping Pill (CDDP)	Salvia miltiorrhiza var. miltiorrhiza	Danshen	Roots	Anhui, Shanxi and Hebei province of China	Internal	Promoting blood circulation and removing blood stasis, dredging channels and relieving pain, clearing heart and removing vexation, cooling blood and eliminating carbuncle	——	Lei W, Li X, Li L, Huang M, Cao Y, Sun X, Jiang M, Zhang B, Zhang H. Compound Danshen Dripping Pill ameliorates post ischemic myocardial inflammation through synergistically regulating MAPK, PI3K/AKT and PPAR signaling pathways. J Ethnopharmacol. 2021 Dec 5;281:114438. doi: 10.1016/j.jep.2021.114438. Epub 2021 Aug 11. PMID: 34390798.
	Panax notoginseng (Burkill) F.H.Chen	Sanqi	Roots	Jilin, Anhui and Zhejiang province of China	Internal	Stop bleeding, dissipate blood stasis, detumescence and relieve pain	——
	Dryobalanops aromatica C.F.Gaertn.	Bingpian	Leaves	Nanyang islands	Internal	Resuscitate and awaken the mind, dissipate heat and relieve pain, brighten the eyes and remove the haze	——
Qishen Granule（QSG）	Astragalus membranaceus Fisch. ex Bunge	Huangqi	Roots	Heilongjiang, Jilin and Liaoning province of China	Internal	Replenish qi and firm the exterior, diuresis and detoxification, discharge pus, heal sores and generate muscle	——	Zeng Z, Wang Q, Yang X, Ren Y, Jiao S, Zhu Q, Guo D, Xia K, Wang Y, Li C, Wang W. Qishen granule attenuates cardiac fibrosis by regulating TGF-β /Smad3 and GSK-3β pathway. Phytomedicine. 2019 Sep;62:152949. doi: 10.1016/j.phymed.2019.152949. Epub 2019 May 8. PMID: 31102891.
	Salvia miltiorrhiza var. miltiorrhiza	Danshen	Roots	Anhui, Shanxi and Hebei province of China	Internal	Promoting blood circulation and removing blood stasis, dredging channels and relieving pain, clearing heart and removing vexation, cooling blood and eliminating carbuncle	——
	Lonicera japonica Thunb	Jingyinhua	Flower bud	Shandong, Shanxi and Henan province of China	Internal	Heat clearing and detoxification	——
	Scrophulariae radix	Xuanshen	Roots	Hebei, Henan and Shanxi province of China	Internal	Clearing heat and cooling blood; Nourishing yin and reducing fire; Detoxification and Sanjie	——
	Aconitum carmichaeli var. carmichaeli	Heifuzi	Roots	Gansu, Henan and Guizhou province of China	Internal	Returning to the yang to save the evil, replenishing fire to help the Yang, dispersing cold and removing dampness	——
	Glycyrrhizae radix et rhizoma	ZhiGancao	Roots	Gansu, Xinjiang and Sichuan province of China	Internal	Nourishing yin and blood, benefiting qi and activating yang, restoring pulse and calming palpitation	——
Yixintai pills	Astragalus membranaceus Fisch. ex Bunge	Huangqi	Roots	Heilongjiang, Jilin and Liaoning province of China	Internal	Replenish qi and firm the exterior, diuresis and detoxification, discharge pus, heal sores and generate muscle	——	Zhang L, Chen D, Peng M, Ma H. Effects of Yixintai Pills on Myocardial Cell Apoptosis in Rats With Adriamycin-Induced Heart Failure. Heart Surg Forum. 2020 Apr 23;23(2):E234-E238. doi: 10.1532/hsf.2941. PMID: 32364921.
	Salvia miltiorrhiza var. miltiorrhiza	Danshen	Roots	Anhui, Shanxi and Hebei province of China	Internal	Promoting blood circulation and removing blood stasis, dredging channels and relieving pain, clearing heart and removing vexation, cooling blood and eliminating carbuncle	——
	Carthamus tinctorius L.	Honghua	Flowers	Henan, Zhejiang and Sichuan province of China	Internal	Promoting blood circulation, removing blood stasis and relieving pain	——
	Plantago depressa Willd.	Cheqiancao	Whole plant	Gansu, Henan and Guizhou province of China	Internal	Heat clearing, diuretic, expectorant, blood cooling, detoxification	——
	Olusatrum Wolf	Fuling	Sclerotium	Jilin, Anhui and Zhejiang province of China	Internal	Moistening and diuresis, benefiting the spleen and stomach, calming the heart and calming the mind	——
Yu Gan Long (YGL)	Artemisia capillaris Thunb.	Yinchenhao	Whole plant	Anhui, Henan and Hubei province of China	Internal	Clearing away heat and dampness, eliminating jaundice	——	Li HG, You PT, Xia Y, Cai Y, Tu YJ, Wang MH, Song WC, Quan TM, Ren HY, Liu YW, Dan HX, Xu SQ. Yu Gan Long Ameliorates Hepatic Fibrosis by Inhibiting PI3K/AKT, Ras/ERK and JAK1/STAT3 Signaling Pathways in CCl4-induced Liver Fibrosis Rats. Curr Med Sci. 2020 Jun;40(3):539-547. doi: 10.1007/s11596-020-2211-3. Epub 2020 Jul 17. PMID: 32681257.
	Berberis thunbergii DC.	Xiaobo	Roots	Gansu, Henan and Guizhou province of China	Internal	Clearing away heat and dampness, purging fire and detoxifying	——
	Chaerophyllum L.	Chaihu	Roots	Liaoning, Gansu and Hebei province of China	Internal	Reconcile the exterior and interior, soothe the liver and remove depression, elevate the Yang, relieve fever and intercept malaria	——
	Taraxacum sect. Boreali Hand.-Mazz.	Pugongying	Whole plant	Heilongjiang, Jilin and Liaoning province of China	Internal	Heat clearing and detoxification, diuresis and stasis relieving	——
	Scutellaria baicalensis Georgi	Huangqin	Roots	Neimenggu, Shanxi and Shandong province of China	Internal	Heat clearing and dampness drying, hemostasis and tocolysis	——
	Lithospermum officinale var. erythrorhizon (Siebold & Zucc.) Maxim.	Zicao	Roots	Anhui, Henan and Hubei province of China	Internal	Cooling blood, activating blood, clearing heat and detoxifying	——
Dahuang Zhechong pill (DHZCP)	Rheum palmatum subsp. dissectum Stapf	Dahuang	Roots	Hunan, Qinhai and Yunnan province of China	Internal	Purging heat toxin, breaking accumulation stagnation, and blood stasis	20	Gong Z, Lin J, Zheng J, Wei L, Liu L, Peng Y, Liang W, Hu G. Dahuang Zhechong pill attenuates CCl4-induced rat liver fibrosis via the PI3K-Akt signaling pathway. J Cell Biochem. 2020 Feb;121(2):1431-1440. doi: 10.1002/jcb.29378. Epub 2019 Sep 9. PMID: 31502329.
	Rehmannia chinensis Libosch. ex Fisch. & C.A.Mey.	Dihuang	Roots	Shandong, Shanxi and Henan province of China	Internal	Nourishing yin and clearing heat, cooling blood and tonifying blood	20
	Eupolyphaga	Tubiechong	Whole worms	Jiangsu, Zhejiang and Anhui province of China	Internal	Breaking blood stasis and renewing muscles and bones	2
	Cynanchum otophyllum C.K.Schneid.	Baishao	Roots	Yunnan, Shanxi and Gansu province of China	Internal	Nourish blood and soften liver, relieve pain, restrain Yin and sweat	8
	Larva Holotrichiae	Qicao	Whole worms	Henan, Zhejiang and Sichuan province of China	Internal	Breaking blood, removing blood stasis, dispersing nodules and detumescence	3
	Prunus persica (L.) Batsch	Taoren	Seeds	Sichuan, Yunnan and Shanxi province of China	Internal	Promoting blood circulation and removing blood stasis, moistening intestines and defecating bowels, relieving cough and asthma	8
	Astragalus membranaceus Fisch. ex Bunge	Huangqi	Roots	Heilongjiang, Jilin and Liaoning province of China	Internal	Replenish qi and firm the exterior, diuresis and detoxification, discharge pus, heal sores and generate muscle	4
	Tabanus	Mengchong	Whole worms	China	Internal	Breaking blood stasis, dredging meridians and eliminating symptoms	3
	Glycyrrhiza glabra var. uralensis (Fisch. ex DC.) L.Duan	Gancao	Roots	Neimenggu and Gansu province of China	Internal	Moderate and urgent, moistening lung, detoxifying, and harmonizing various drugs	6
	Hirudo	Shuizhi	Whole worms	Jilin, Liaoning and Hebei province of China	Internal	Breaking blood, removing blood stasis and dredging meridians	4
	Semen Armeniacae Amarum	Kuxingren	Seeds	Neimenggu, Jilin and Liaoning province of China	Internal	Reduce Qi, expectorant and cough, relieve asthma and moisten intestines	8
	Toxicodendron triphyllum f. glaberrimum (Engl.) Kuntze	Ganqi	Leaves	South of China	Internal	Promoting blood circulation and detoxification, killing insects and reducing sores	2
Xiaoyaosan decoction (XYS)	Bupleurum chinense DC.	Beichaihu	Roots	Heilongjiang, Jilin and Liaoning province of China	Internal	Relieve exterior symptoms and fever, soothe liver and relieve depression, and promote Yang Qi	10	Zhou Y, Wu R, Cai FF, Zhou WJ, Lu YY, Zhang H, Chen QL, Sun MY, Su SB. Development of a novel anti-liver fibrosis formula with luteolin, licochalcone A, aloe-emodin and acacetin by network pharmacology and transcriptomics analysis. Pharm Biol. 2021 Dec;59(1):1594-1606. doi: 10.1080/13880209.2021.1999275. PMID: 34808067; PMCID: PMC8635660.
	Angelica sinensis (Oliv.) Diels	Danggui	Roots	Gansu, Sichuan and Yunnan province of China	Internal	Invigorate blood circulation, regulate menstruation and relieve pain, moisten intestines and relieve constipation	10
	Paeonia lactiflora Pall.	Shaoyao	Roots	Heilongjiang, Jilin and Liaoning province of China	Internal	Nourish blood and soften liver, relieve pain, restrain Yin and sweat	10
	Atractylodes macrocephala Koidz.	Baizhu	Roots	Anhui, Zhejiang and Jiangxi province of China	Internal	Invigorating the spleen, benefiting the stomach, drying dampness, harmonizing and calming the fetus	10
	Olusatrum Wolf	Fuling	Sclerotium	Jilin, Anhui and Zhejiang province of China	Internal	Moistening and diuresis, benefiting the spleen and stomach, calming the heart and calming the mind	10
	Glycyrrhiza glabra var. uralensis (Fisch. ex DC.) L.Duan	Gancao	Roots	Neimenggu and Gansu province of China	Internal	Moderate and urgent, moistening lung, detoxifying, and harmonizing various drugs	5
	Zingiber purpureum Roscoe	Jiang	Roots	Anhui, Henan and Hubei province of China	Internal	Jiebiao Sanhan, Wenzhong zhiou, Wenfei Zhike, detoxification	3
	Mentha canadensis L.	Bohe	Leaves	China	Internal	Evacuate the wind heat, clear the leader, regulate qi and relieve depression	3
Huazhuojiedu	Artemisia capillaris Thunb.	Yinchenhao	Whole plant	Shandong, Shanxi and Henan province of China	Internal	Clearing away heat and dampness, eliminating jaundice	——	Kang L, Wang Y, Zhang M, Sun R, Lou Y, Wang Y, Li D. Effect of Huazhuojiedu medicated serum on the proliferation and activation of hepatic stellate cells and the expression of PI3K and p-Akt in rats. Int J Clin Exp Med. 2014 Oct 15;7(10):3280-8. PMID: 25419359; PMCID: PMC4238479.
	Coptis teeta var. chinensis (Franch.) Finet & Gagnep.	Huanglian	Roots	Jiangsu, Zhejiang and Anhui province of China	Internal	Fire purging, dampness drying, detoxification, insect killing	——
	Hypericum japonicum Thunb.	Diercao	Whole plant	Yunnan, Shanxi and Gansu province of China	Internal	Clearing heat and detoxification, eliminating dampness and jaundice, promoting blood circulation and detumescence	——
	Gynostemma pentaphyllum (Thunb.) Makino	Jiaogulan	Whole plant	Henan, Zhejiang and Sichuan province of China	Internal	Clearing heat, detoxifying and tonifying deficiency	——
	Reynoutria japonica Houtt.	Huzhang	Roots	Gansu, Xinjiang and Sichuan province of China	Internal	Dispelling wind, dampness, breaking blood stasis and dredging channels	——
	Carapax Trionycis	Biejia	Carapace	Heilongjiang, Jilin and Liaoning province of China	Internal	Nourishing yin and clearing heat, calming liver and calming wind, softening hardness and dispersing knot	——
	Sparganium ramosum subsp. stoloniferum Buch.-Ham. ex Graebn.	Sanleng	Stems	Anhui, Shanxi and Hebei province of China	Internal	Breaking blood, promoting Qi, eliminating accumulation and relieving pain	——
	Rhodiola rosea L.	Hongjingtian	Roots	Henan, Zhejiang and Sichuan province of China	Internal	Promoting blood circulation and hemostasis, clearing lung and relieving cough	——
	Salvia miltiorrhiza var. miltiorrhiza	Danshen	Roots	Gansu, Henan and Guizhou province of China	Internal	Promoting blood circulation and removing blood stasis, dredging channels and relieving pain, clearing heart and removing vexation, cooling blood and eliminating carbuncle	——
	Cynanchum otophyllum C.K.Schneid.	Baishao	Roots	Jilin, Anhui and Zhejiang province of China	Internal	Nourish blood and soften liver, relieve pain, restrain Yin and sweat	——
Sini San (SNS)	Chaerophyllum L.	Chaihu	Roots	Anhui, Henan and Hubei province of China	Internal	Reconcile the exterior and interior, soothe the liver and remove depression, elevate the Yang, relieve fever and intercept malaria	——	Jiang M, Huang C, Wu Q, Su Y, Wang X, Xuan Z, Wang Y, Xu F, Ge C. Sini San ameliorates CCl4-induced liver fibrosis in mice by inhibiting AKT-mediated hepatocyte apoptosis. J Ethnopharmacol. 2023 Mar 1;303:115965. doi: 10.1016/j.jep.2022.115965. Epub 2022 Nov 29. PMID: 36460296.
	Paeonia lactiflora Pall.	Shaoyao	Roots	Heilongjiang, Jilin and Liaoning province of China	Internal	Nourish blood and soften liver, relieve pain, restrain Yin and sweat	——
	Citrus aurantium L.	Zhishi	Fruits	Gansu, Xinjiang and Sichuan province of China	Internal	Breaking Qi, dispersing pimples, reducing phlegm, eliminating accumulation	——
	Glycyrrhizae radix et rhizoma	Zhigancao	Roots	Heilongjiang, Jilin and Liaoning province of China	Internal	Nourishing yin and blood, benefiting qi and activating yang, restoring pulse and calming palpitation	——
JianPi LiShi YangGan formula (YGF)	Artemisia capillaris Thunb.	Yinchenhao	Whole plant	Anhui, Shanxi and Hebei province of China	Internal	Clearing away heat and dampness, eliminating jaundice	30	Li J, Huang Q, Ma W, Yi J, Zhong X, Hu R, Sun J, Ma M, Lv M, Han Z, Zhang W, Feng W, Sun X, Zhou X. Hepatoprotective efficacy and interventional mechanism of JianPi LiShi YangGan formula in acute-on-chronic liver failure. J Ethnopharmacol. 2024 Jan 10;318(Pt A):116880. doi: 10.1016/j.jep.2023.116880. Epub 2023 Jul 6. PMID: 37422102.
	Astragalus membranaceus Fisch. ex Bunge	Huangqi	Roots	Henan, Zhejiang and Sichuan province of China	Internal	Replenish qi and firm the exterior, diuresis and detoxification, discharge pus, heal sores and generate muscle	20
	Dioscorea polystachya f. tsukune Nakai	Shanyao	Stems	Gansu, Henan and Guizhou province of China	Internal	Tonifying spleen and stomach, generating fluid and benefiting lung, tonifying kidney and astringent essence	15
	Cornus officinalis var. koreana Kitam.	Shanzhuyu	Fruits	Jilin, Anhui and Zhejiang province of China	Internal	Invigorate liver and kidney, astringe essence and Qi, and consolidate deficiency	10
	Amomum tsaoko Crevost & Lemarié	Caoguo	Fruits	Anhui, Henan and Hubei province of China	Internal	Dry damp and warm, expectorant and antimalarial	10
	Hypericum japonicum Thunb.	Diercao	Whole plant	Gansu, Xinjiang and Sichuan province of China	Internal	Clearing heat and detoxification, eliminating dampness and jaundice, promoting blood circulation and detumescence	20
	Crataegus pinnatifida Bunge	Shanzha	Fruits	Heilongjiang, Jilin and Liaoning province of China	Internal	Xiaoshi Jianwei, Xingqi Sanyu, drive away tapeworms	15
	Sabicea amomi Wernham	Sharen	Fruits	Anhui, Shanxi and Hebei province of China	Internal	Remove dampness and appetizer, warm the spleen and stop diarrhea, regulate qi and calm the fetus	5
	Rhizoma Cyperi	Xiangfu	Roots	Henan, Zhejiang and Sichuan province of China	Internal	Soothe the liver and relieve depression, regulate qi and relieve pain	10
Fuzheng huayu formula (FZHY)	Salvia miltiorrhiza var. miltiorrhiza	Danshen	Roots	Gansu, Henan and Guizhou province of China	Internal	Promoting blood circulation and removing blood stasis, dredging channels and relieving pain, clearing heart and removing vexation, cooling blood and eliminating carbuncle	——	Wu R, Dong S, Cai FF, Chen XL, Yang MD, Liu P, Su SB. Active Compounds Derived from Fuzheng Huayu Formula Protect Hepatic Parenchymal Cells from Apoptosis Based on Network Pharmacology and Transcriptomic Analysis. Molecules. 2019 Jan 18;24(2):338. doi: 10.3390/molecules24020338. PMID: 30669350; PMCID: PMC6358846. Wu BR, Zheng YL, Sang XL, Jin M, Wang WZ, Zhang QS, Zhao SX, Kong L. [Role of the IG…
	Cordyceps	Dongchongxiacao	Whole worms	Jilin, Anhui and Zhejiang province of China	Internal	Tonifying kidney and lung, stopping bleeding and resolving phlegm	——
	Prunus persica (L.) Batsch	Taoren	Seeds	Anhui, Henan and Hubei province of China	Internal	Promoting blood circulation and removing blood stasis, moistening intestines and defecating bowels, relieving cough and asthma	——
	Pinus sect. Peuce (Lamb.) Lamb. & Lamb.	Songhuafen	Pollen	Jiangsu, Zhejiang and Anhui province of China	Internal	Astringency and hemostasis, dryness, dampness and sores	——
	Gynostemma pentaphyllum (Thunb.) Makino	Jiaogulan	Whole plant	Yunnan, Shanxi and Gansu province of China	Internal	Clearing heat, detoxifying and tonifying deficiency	——
	Schisandra chinensis (Turcz.) Baill.	Wuweizi	Fruits	Henan, Zhejiang and Sichuan province of China	Internal	Astringent and astringent, invigorating qi and body fluid, tonifying kidney and calming heart	——
Sheng-jiang powder (SJP)	Bombyx Batryticatus	Jiangcan	Whole worms	Sichuan, Yunnan and Shanxi province of China	Internal	It can stop wind and spasm, dispel wind and relieve pain, and dissipate phlegm and dissolve stagnation.	6	Li J, Zhu L, Zhang YM, Chen H, Miao YF, Kang HX, Ren HY, Wan MH, Long D, Tang WF. Sheng-Jiang Powder Ameliorates High Fat Diet Induced Nonalcoholic Fatty Liver Disease via Inhibiting Activation of Akt/mTOR/S6 Pathway in Rats. Evid Based Complement Alternat Med. 2018 Oct 4;2018:6190254. doi: 10.1155/2018/6190254. PMID: 30402130; PMCID: PMC6193319.
	periostracum cicada	Chantui	Carapace	Heilongjiang, Jilin and Liaoning province of China	Internal	Evacuate the wind heat, benefit the throat, open the voice, penetrate the rash, brighten the eyes and remove the haze, stop the wind and spasm	3
	Curcuma longa L.	Jianghuang	Roots	Henan, Zhejiang and Sichuan province of China	Internal	Breaking blood and promoting Qi, dredging meridians and relieving pain	9
	Rheum palmatum subsp. dissectum Stapf	Dahuang	Roots	Hunan, Qinhai and Yunnan province of China	Internal	Purging heat toxin, breaking accumulation stagnation, and blood stasis	12
Yiqi Rougan decoction (YQRG)	Astragalus membranaceus Fisch. ex Bunge	Huangqi	Roots	Heilongjiang, Jilin and Liaoning province of China	Internal	Replenish qi and firm the exterior, diuresis and detoxification, discharge pus, heal sores and generate muscle	30	Xiong Y, Hu J, Xuan C, Tian J, Tan K, Chen Z, Luo Y, Du X, Cheng J, Zhang L, Cao W. Transcriptome analysis reveals the molecular mechanism of Yiqi Rougan decoction in reducing CCl4-induced liver fibrosis in rats. Chin Med. 2021 Dec 24;16(1):142. doi: 10.1186/s13020-021-00552-w. PMID: 34952623; PMCID: PMC8709947.
	Atractylodes macrocephala Koidz.	Baizhu	Roots	Anhui, Zhejiang and Jiangxi province of China	Internal	Invigorating the spleen, benefiting the stomach, drying dampness, harmonizing and calming the fetus	10
	Salvia miltiorrhiza var. miltiorrhiza	Danshen	Roots	Anhui, Shanxi and Hebei province of China	Internal	Promoting blood circulation and removing blood stasis, dredging channels and relieving pain, clearing heart and removing vexation, cooling blood and eliminating carbuncle	15
	Curcuma longa L.	Jianghuang	Roots	Gansu, Xinjiang and Sichuan province of China	Internal	Breaking blood and promoting Qi, dredging meridians and relieving pain	10
	Cynanchum otophyllum C.K.Schneid.	Baishao	Roots	Heilongjiang, Jilin and Liaoning province of China	Internal	Nourish blood and soften liver, relieve pain, restrain Yin and sweat	15
	Rhizoma Cyperi	Xiangfu	Roots	Anhui, Shanxi and Hebei province of China	Internal	Soothe the liver and relieve depression, regulate qi and relieve pain	10
	Sargassum fusiforme Setch	Haizao	Dried algal body	Henan, Zhejiang and Sichuan province of China	Internal	Soft hard and loose knot, expectorant, diuretic, heat release	10
	Trichosanthis fructus	Gualou	fruits	Gansu, Henan and Guizhou province of China	Internal	Clearing heat and eliminating phlegm, broadening chest and dispersing nodules, moistening dryness and smoothing intestines	10
The Fufang-Biejia-Ruangan pill (FBRP)	Carapax Trionycis	Biejia	Carapace	Jilin, Anhui and Zhejiang province of China	Internal	Nourishing yin and clearing heat, calming liver and calming wind, softening hardness and dispersing knot	——	Zhang Y, Mao X, Chen W, Guo X, Yu L, Jiang F, Wang X, Li W, Guo Q, Li T, Lin N. A Discovery of Clinically Approved Formula FBRP for Repositioning to Treat HCC by Inhibiting PI3K/AKT/NF-κB Activation. Mol Ther Nucleic Acids. 2020 Mar 6;19:890-904. doi: 10.1016/j.omtn.2019.12.023. Epub 2020 Jan 10. PMID: 31982775; PMCID: PMC6994416.
	Paeoniae radix rubra	Chishao	Roots	Shanxi, Gansu and Sichuan province of China	Internal	Clearing heat and cooling blood, dispersing blood stasis and relieving pain	——
	Cordyceps	Dongchongxiacao	Whole worms	Heilongjiang, Jilin and Liaoning province of China	Internal	Tonifying kidney and lung, stopping bleeding and resolving phlegm	——
	Panax notoginseng (Burkill) F.H.Chen	Sanqi	Roots	Guangxi province of China	Internal	Stop bleeding, dissipate blood stasis, detumescence and relieve pain	——
	Hominis Placenta	Ziheche	Placenta	China	Internal	Tonifying Qi, nourishing blood and benefiting essence	——
	Forsythia suspensa (Thunb.) Vahl	Lianqiao	Fruits	Anhui, Shanxi and Hebei province of China	Internal	Clearing heat, detoxifying, dispersing nodules and detumescence	——
	Angelica sinensis (Oliv.) Diels	Danggui	Roots	Gansu, Xinjiang and Sichuan province of China	Internal	Invigorate blood circulation, regulate menstruation and relieve pain, moisten intestines and relieve constipation	——
	Curcuma phaeocaulis Valeton	Ezhu	Roots	Heilongjiang, Jilin and Liaoning province of China	Internal	Promote qi and break blood, eliminate accumulation and relieve pain	——
	Codonopsis pilosula Nannf.	Dangshen	Roots	Anhui, Shanxi and Hebei province of China	Internal	Buzhong, Yiqi, Shengjin, Yifei	——
	Astragalus membranaceus Fisch. ex Bunge	Huangqi	Roots	#N/A	Internal	Replenish qi and firm the exterior, diuresis and detoxification, discharge pus, heal sores and generate muscle	——
	Isatidis Radix	Banlangen	Roots	Yunnan, Shanxi and Gansu province of China	Internal	Clearing heat and detoxification, cooling blood and removing spots	——
Wuling Capsules	Chaerophyllum L.	Chaihu	Roots	Henan, Zhejiang and Sichuan province of China	Internal	Reconcile the exterior and interior, soothe the liver and remove depression, elevate the Yang, relieve fever and intercept malaria	——	Li N, Ren SJ, Zhou R, Song ZX, Liu YR, Tang ZS, Zhou JP, Cao ZJ. [Mechanism of Wuling Capsules against hepatic fibrosis based on network pharmacology and animal experiments]. Zhongguo Zhong Yao Za Zhi. 2023 Oct;48(19):5365-5376. Chinese. doi: 10.19540/j.cnki.cjcmm.20230707.501. PMID: 38114126.
	Salvia miltiorrhiza var. miltiorrhiza	Danshen	Roots	#N/A	Internal	Promoting blood circulation and removing blood stasis, dredging channels and relieving pain, clearing heart and removing vexation, cooling blood and eliminating carbuncle	——
	Ganoderma lucidum (Curtis) P. Karst.	Lingzhi	Whole plant	Sichuan, Yunnan and Shanxi province of China	Internal	Replenish qi and blood, calm mind, strengthen spleen and stomach	——
	Schisandra chinensis (Turcz.) Baill.	Wuweizi	Fruits	#N/A	Internal	Astringent and astringent, invigorating qi and body fluid, tonifying kidney and calming heart	——
Liuweiwuling Tablet (LWWL)	Schisandra chinensis (Turcz.) Baill.	Wuweizi	Fruits	#N/A	Internal	Astringent and astringent, invigorating qi and body fluid, tonifying kidney and calming heart	——	Chen Y, Song Z, Hou X, Liu J, Zheng C, Zhao X, Lv G, Li J, Xiu Y, Shi W, Zhao J, Yang H, Wang Y, Zhao J, Zhan X, Niu M, Zou W, Bai Z, Xiao X. Liuweiwuling Tablet relieves the inflammatory transformation of hepatocellular carcinoma by inhibiting the PI3K/AKT/NF-κB signaling pathway. J Ethnopharmacol. 2024 Mar 1;321:117406. doi: 10.1016/j.jep.2023.117406. Epub 2023 Nov 11. PMID: 37952733.
	Ligustrum lucidum f. alivonii (André) Schelle	Nvzhenzi	Fruits	Jilin, Anhui and Zhejiang province of China	Internal	Tonifying liver and kidney, strengthening waist and knees, brightening eyes and dark hair	——
	Forsythia suspensa (Thunb.) Vahl	Lianqiao	Fruits	Anhui, Henan and Hubei province of China	Internal	Clearing heat, detoxifying, dispersing nodules and detumescence	——
	Curcuma phaeocaulis Valeton	Ezhu	Roots	Heilongjiang, Jilin and Liaoning province of China	Internal	Promote qi and break blood, eliminate accumulation and relieve pain	——
	Sonchus wightianus var. wallichianus	Qumaicai	Whole plant	Gansu, Xinjiang and Sichuan province of China	Internal	Clearing heat and detoxifying, tonifying deficiency and relieving cough	——
	Ganoderma lucidum (Curtis) P. Karst.	Lingzhi	Whole plant	Heilongjiang, Jilin and Liaoning province of China	Internal	Replenish qi and blood, calm mind, strengthen spleen and stomach	——
Qiwei Qinggan Powder	Scabiosa comosa Fisch. ex Roem. & Schult.	Lanpenhua	Flowers	Anhui, Shanxi and Hebei province of China	Internal	Heat clearing and detoxification, diuresis and detumescence	——	Zhang C, Yan Y, Gao X, Ma Y. [Therapeutic mechanism of the Mongolian medicine Qiwei Qinggan Powder against liver fibrosis based on UHPLC-TOF-MS combined with network pharmacological methods]. Nan Fang Yi Ke Da Xue Xue Bao. 2021 Aug 20;41(8):1131-1141. Chinese. doi: 10.12122/j.issn.1673-4254.2021.08.02. PMID: 34549702; PMCID: PMC8527236.
	Carthamus tinctorius L.	Honghua	Flowers	Henan, Zhejiang and Sichuan province of China	Internal	Promoting blood circulation, removing blood stasis and relieving pain	——
	Dracocephalum moldavica var. bipinnatum (Rupr.) Herder	Xianglanqing	Whole plant	Gansu, Henan and Guizhou province of China	Internal	Clearing lung and relieving exterior, cooling liver and stopping bleeding	——
	Lapides Gallbladder	Niuhuang	Stone	Jilin, Anhui and Zhejiang province of China	Internal	Wind calming and spasm relieving, heat clearing and detoxification, phlegm resolving and resuscitation	——
	Dianthus superbus L.	Qumai	Whole plant	Anhui, Henan and Hubei province of China	Internal	Clearing heat, diuresis and gonorrhea, breaking blood and unblocking menstruation	——
	calcium sulfate	Shigao	ore	Gansu, Xinjiang and Sichuan province of China	Internal	Clear away heat and fire, eliminate annoyance and quench thirst	——
	Dimensiones mus	Wulingzhi	Shit	Jilin, Anhui and Zhejiang province of China	Internal	Blood circulation and pain relief	——
Astragalus and Angelica decoction (A&A)	Astragalus membranaceus Fisch. ex Bunge	Huangqi	Roots	#N/A	Internal	Replenish qi and firm the exterior, diuresis and detoxification, discharge pus, heal sores and generate muscle	——	Yuan H, Wu X, Wang X, Yuan C. Chinese herbal decoction astragalus and angelica exerts its therapeutic effect on renal interstitial fibrosis through the inhibition of MAPK, PI3K-Akt and TNF signaling pathways. Genes Dis. 2020 Jun 21;9(2):510-521. doi: 10.1016/j.gendis.2020.06.001. PMID: 35224164; PMCID: PMC8843878.
	Angelica sinensis (Oliv.) Diels	Danggui	Roots	Gansu, Xinjiang and Sichuan province of China	Internal	Invigorate blood circulation, regulate menstruation and relieve pain, moisten intestines and relieve constipation	——
Qi-Bang-Yi-Shen formula (QBF)	Astragalus membranaceus Fisch. ex Bunge	Huangqi	Roots	#N/A	Internal	Replenish qi and firm the exterior, diuresis and detoxification, discharge pus, heal sores and generate muscle	——	Wang Z, Jian G, Chen T, Chen Y, Li J, Wang N. The Qi-Bang-Yi-Shen formula ameliorates renal dysfunction and fibrosis in rats with diabetic kidney disease via regulating PI3K/AKT, ERK and PPARγ signaling pathways. Eur J Histochem. 2023 Mar 1;67(1):3648. doi: 10.4081/ejh.2023.3648. PMID: 36856315; PMCID: PMC10300429.
	Rehmannia chinensis Libosch. ex Fisch. & C.A.Mey.	Dihuang	Roots	Gansu, Sichuan and Yunnan province of China	Internal	Nourishing yin and clearing heat, cooling blood and tonifying blood	——
	Panax notoginseng (Burkill) F.H.Chen	Sanqi	Roots	Heilongjiang, Jilin and Liaoning province of China	Internal	Stop bleeding, dissipate blood stasis, detumescence and relieve pain	——
	Arctium nemorosum Lej.	Niubangzi	Fruits	Anhui, Zhejiang and Jiangxi province of China	Internal	Evacuate wind heat, ventilate lung and penetrate rash, reduce swelling and detoxify	——
	Cynanchum otophyllum C.K.Schneid.	Baishao	Roots	Jilin, Anhui and Zhejiang province of China	Internal	Nourish blood and soften liver, relieve pain, restrain Yin and sweat	——
	Glycine max (L.) Merr.	Dadou	Seeds	Neimenggu and Gansu province of China	Internal	Invigorate the spleen and promote diuresis, relieve stagnation, detoxify and detumescence	——
HeidihuangWan (HDHW)	Rehmanniae radix praeparata	Shudihuang	Roots	Anhui, Henan and Hubei province of China	Internal	Nourishing yin and blood, benefiting essence and filling marrow	20	Li YY, Tian ZH, Pan GH, Zhao P, Pan DJ, Zhang JQ, Ye LY, Zhang FR, Xu XD. Heidihuangwan alleviates renal fibrosis in rats with 5/6 nephrectomy by inhibiting autophagy. Front Pharmacol. 2022 Sep 9;13:977284. doi: 10.3389/fphar.2022.977284. PMID: 36160409; PMCID: PMC9503832.
	Atractylodes lancea DC.	Cangzhu	Roots	#N/A	Internal	Invigorating spleen, drying dampness, relieving depression and eliminating filth	20
	Zingiber purpureum Roscoe	Ganjiang	Roots	Anhui, Shanxi and Hebei province of China	Internal	Expel the cold with warmth, return to Yang and unblock the pulse	3
	Ziziphus jujuba f. allochroa C.Y.Cheng & M.J.Liu	Dazao	Fruits	Henan, Zhejiang and Sichuan province of China	Internal	Invigorate the spleen and stomach, replenish qi and generate fluid, regulate Ying and Wei, and detoxify drugs	20
Bupi Yishen Formula (BYF)	Astragalus membranaceus Fisch. ex Bunge	Huangqi	Roots	Gansu, Henan and Guizhou province of China	Internal	Replenish qi and firm the exterior, diuresis and detoxification, discharge pus, heal sores and generate muscle	25	Liu B, Deng J, Jie X, Lu F, Liu X, Zhang D. Protective effects of the Bupi Yishen formula on renal fibrosis through PI3K/AKT signaling inhibition. J Ethnopharmacol. 2022 Jul 15;293:115242. doi: 10.1016/j.jep.2022.115242. Epub 2022 Mar 31. PMID: 35367329.
	Codonopsis pilosula Nannf.	Dangshen	Roots	Henan, Zhejiang and Sichuan province of China	Internal	Buzhong, Yiqi, Shengjin, Yifei	15
	Atractylodes macrocephala Koidz.	Baizhu	Roots	Anhui, Shanxi and Hebei province of China	Internal	Invigorating the spleen, benefiting the stomach, drying dampness, harmonizing and calming the fetus	10
	Olusatrum Wolf	Fuling	Sclerotium	Henan, Zhejiang and Sichuan province of China	Internal	Moistening and diuresis, benefiting the spleen and stomach, calming the heart and calming the mind	15
	Dioscorea polystachya f. tsukune Nakai	Shanyao	Stems	Gansu, Henan and Guizhou province of China	Internal	Tonifying spleen and stomach, generating fluid and benefiting lung, tonifying kidney and astringent essence	13
	Pleuropterus multiflorus Turcz. ex Nakai	Heshouwu	Roots	Henan, Zhejiang and Sichuan province of China	Internal	Tonifying liver, tonifying kidney, nourishing blood and dispelling wind	15
	Cuscuta australis var. bidentis (Berthiot) P.Fourn.	Tusizi	Seeds	Jilin, Anhui and Zhejiang province of China	Internal	Tonifying the liver and kidney, consolidating the essence and shrinking the urine, soothing the fetus, brightening the eyes, and stopping diarrhea	12
	Coix lacryma-jobi var. ma-yuen (Rom.Caill.) Stapf	Yiyiren	Seeds	Anhui, Henan and Hubei province of China	Internal	It can promote diuresis and dampness, invigorate the spleen and stop diarrhea, remove arthralgia, expel pus, detoxify and disperse knots	15
	Salvia miltiorrhiza var. miltiorrhiza	Danshen	Roots	Heilongjiang, Jilin and Liaoning province of China	Internal	Promoting blood circulation and removing blood stasis, dredging channels and relieving pain, clearing heart and removing vexation, cooling blood and eliminating carbuncle	10
Fufang Shenhua tablet (SHT)	Astragalus membranaceus Fisch. ex Bunge	Huangqi	Roots	Gansu, Xinjiang and Sichuan province of China	Internal	Replenish qi and firm the exterior, diuresis and detoxification, discharge pus, heal sores and generate muscle	5	Li R, Shi C, Wei C, Wang C, Du H, Liu R, Wang X, Hong Q, Chen X. Fufang Shenhua tablet inhibits renal fibrosis by inhibiting PI3K/AKT. Phytomedicine. 2023 Jul 25;116:154873. doi: 10.1016/j.phymed.2023.154873. Epub 2023 May 13. PMID: 37257328.
	Atractylodes macrocephala Koidz.	Baizhu	Roots	Henan, Zhejiang and Sichuan province of China	Internal	Invigorating the spleen, benefiting the stomach, drying dampness, harmonizing and calming the fetus	3
	Ligustrum lucidum f. alivonii (André) Schelle	Nvzhenzi	Fruits	Anhui, Shanxi, Hebei province of China	Internal	Tonifying liver and kidney, strengthening waist and knees, brightening eyes and dark hair	3
	Cynanchum otophyllum C.K.Schneid.	Baishao	Roots	Sichuan, Yunnan and Shanxi province of China	Internal	Nourish blood and soften liver, relieve pain, restrain Yin and sweat	3
	Sparganium ramosum subsp. stoloniferum Buch.-Ham. ex Graebn.	Sanleng	Stems	Heilongjiang, Jilin, Liaoning province of China	Internal	Breaking blood, promoting Qi, eliminating accumulation and relieving pain	4
	Curcuma phaeocaulis Valeton	Ezhu	Roots	Heilongjiang, Jilin, Liaoning province of China	Internal	Promote qi and break blood, eliminate accumulation and relieve pain	4
	Litsea japonica (Thunb.) Juss.	Jinyinhua	Flowers	Jilin, Anhui and Zhejiang province of China	Internal	Heat clearing and detoxification	4
Dahuang-Huangqi decoction (DHHQD)	Rheum palmatum subsp. dissectum Stapf	Dahuang	Roots	Anhui, Henan and Hubei province of China	Internal	Purging heat toxin, breaking accumulation stagnation, and blood stasis		Luo Y, Xuan C, Cheng J, Xiong Y, Cao W. Network Pharmacology and In Vivo Analysis of Dahuang-Huangqi Decoction Effectiveness in Alleviating Renal Interstitial Fibrosis. Evid Based Complement Alternat Med. 2022 May 25;2022:4194827. doi: 10.1155/2022/4194827. PMID: 35774743; PMCID: PMC9239803.
	Astragalus membranaceus Fisch. ex Bunge	Huangqi	Roots	Heilongjiang, Jilin and Liaoning province of China	Internal	Replenish qi and firm the exterior, diuresis and detoxification, discharge pus, heal sores and generate muscle
Niao Du Kang (NDK)	Rheum palmatum subsp. dissectum Stapf	Dahuang	Roots	Gansu, Xinjiang and Sichuan province of China	Internal	Purging heat toxin, breaking accumulation stagnation, and blood stasis		Li YL, Liu LN, Huang L, An HW, Jian JL, Pang J, Lin FN, Yang WQ, Li JS, Jiang Q, Wang H. Niao Du Kang Mixture Increases the Expression of mir-129-5p to Relieve Renal Fibrosis. Evid Based Complement Alternat Med. 2020 May 4;2020:1841890. doi: 10.1155/2020/1841890. PMID: 32454849; PMCID: PMC7222611.
	Salvia miltiorrhiza var. miltiorrhiza	Danshen	Roots	#N/A	Internal	Promoting blood circulation and removing blood stasis, dredging channels and relieving pain, clearing heart and removing vexation, cooling blood and eliminating carbuncle
	Scutellaria baicalensis Georgi	Huangqin	Roots	#N/A	Internal	Heat clearing and dampness drying, hemostasis and tocolysis
	Carthamus tinctorius L.	Honghua	Flowers	Anhui, Shanxi, Hebei province of China	Internal	Promoting blood circulation, removing blood stasis and relieving pain
Dendrobium mixture (DMix)	Dendrobium nobile var. excellens Lindl.	Shihu	Stems	Sichuan, Yunnan and Shanxi province of China	Internal	Invigorate the body fluid and stomach, clear away heat and nourish yin	15	Chen Y, Zheng YF, Lin XH, Zhang JP, Lin F, Shi H. Dendrobium mixture attenuates renal damage in rats with diabetic nephropathy by inhibiting the PI3K/Akt/mTOR pathway. Mol Med Rep. 2021 Aug;24(2):590. doi: 10.3892/mmr.2021.12229. Epub 2021 Jun 24. PMID: 34165163; PMCID: PMC8222963.
	Astragalus membranaceus Fisch. ex Bunge	Huangqi	Roots	#N/A	Internal	Replenish qi and firm the exterior, diuresis and detoxification, discharge pus, heal sores and generate muscle	20
	Schisandra chinensis (Turcz.) Baill.	Wuweizi	Fruits	#N/A	Internal	Astringent and astringent, invigorating qi and body fluid, tonifying kidney and calming heart	8
	Pueraria lobata (Willd.) Ohwi	Gegen	Roots	Henan, Zhejiang and Sichuan province of China	Internal	It can relieve muscle and fever, penetrate rash, generate fluid and quench thirst, raise Yang and stop diarrhea, unblock channels and activate collaterals, and detoxify alcohol	15
	Salvia miltiorrhiza var. miltiorrhiza	Danshen	Roots	#N/A	Internal	Promoting blood circulation and removing blood stasis, dredging channels and relieving pain, clearing heart and removing vexation, cooling blood and eliminating carbuncle	15
	Rehmanniae radix praeparata	Shudihuang	Roots	Jilin, Anhui and Zhejiang province of China	Internal	Nourishing yin and blood, benefiting essence and filling marrow	15
	Pheretima	Dilong	Whole worms	Anhui, Henan and Hubei province of China	Internal	Heat clearing, liver calming, asthma relieving and collateral unblocking	8
Taohe-Chengqi decoction (THCQ)	Prunus persica (L.) Batsch	Taoren	Seeds	Heilongjiang, Jilin and Liaoning province of China	Internal	Promoting blood circulation and removing blood stasis, moistening intestines and defecating bowels, relieving cough and asthma	12	Zhou S, Ai Z, Li W, You P, Wu C, Li L, Hu Y, Ba Y. Deciphering the Pharmacological Mechanisms of Taohe-Chengqi Decoction Extract Against Renal Fibrosis Through Integrating Network Pharmacology and Experimental Validation In Vitro and In Vivo. Front Pharmacol. 2020 Apr 16;11:425. doi: 10.3389/fphar.2020.00425. PMID: 32372953; PMCID: PMC7176980.
	Rheum palmatum subsp. dissectum Stapf	Dahuang	Roots	Gansu, Xinjiang and Sichuan province of China	Internal	Purging heat toxin, breaking accumulation stagnation, and blood stasis	12
	Cinnamomi Ramulus	Guizhi	Twig	Yunnan, Sichuan, Guizhou province of China	Internal	Sweating, relieving exterior symptoms, warming meridians, warming Yang Qi	6
	Glycyrrhiza glabra var. uralensis (Fisch. ex DC.) L.Duan	Gancao	Roots	#N/A	Internal	Moderate and urgent, moistening lung, detoxifying, and harmonizing various drugs	12
	Natrii Sulfas	Mangxiao	Stone	Anhui, Shanxi and Hebei province of China	Internal	Catharsis and defecation, moistening dryness, softening hardness, clearing fire and detumescence.	6
Zhen-Wu-Tang (ZWT)	Aconitum carmichaeli var. carmichaeli	Fuzi	Roots	Henan, Zhejiang and Sichuan province of China	Internal	Returning to the yang to save the evil, replenishing fire to help the Yang, dispersing cold and removing dampness	15	Liu Q, Hu S, He Y, Zhang J, Zeng X, Gong F, Liang L. The protective effects of Zhen-Wu-Tang against cisplatin-induced acute kidney injury in rats. PLoS One. 2017 Jun 6;12(6):e0179137. doi: 10.1371/journal.pone.0179137. PMID: 28586398; PMCID: PMC5460876.
	Olusatrum Wolf	Fuling	Sclerotium	Gansu, Henan and Guizhou province of China	Internal	Moistening and diuresis, benefiting the spleen and stomach, calming the heart and calming the mind	9
	Paeonia lactiflora Pall.	Shaoyao	Roots	Henan, Zhejiang and Sichuan province of China	Internal	Nourish blood and soften liver, relieve pain, restrain Yin and sweat	9
	Panax ginseng f. trifoliolatus Makino	Renshen	Roots	#N/A	Internal	Tonifying qi and Strengthening Qi, invigorating spleen and lung, calming heart and benefiting intelligence, nourishing blood and generating fluid	6
	Atractylodes macrocephala Koidz.	Baizhu	Roots	Henan, Zhejiang and Sichuan province of China	Internal	Invigorating the spleen, benefiting the stomach, drying dampness, harmonizing and calming the fetus	12
Yiqi Jiedu Huayu decoction (YJHD)	Astragalus membranaceus Fisch. ex Bunge	Huangqi	Roots	Gansu, Henan and Guizhou province of China	Internal	Replenish qi and firm the exterior, diuresis and detoxification, discharge pus, heal sores and generate muscle	30	Xuan C, Xi YM, Zhang YD, Tao CH, Zhang LY, Cao WF. Yiqi Jiedu Huayu Decoction Alleviates Renal Injury in Rats With Diabetic Nephropathy by Promoting Autophagy. Front Pharmacol. 2021 Apr 12;12:624404. doi: 10.3389/fphar.2021.624404. PMID: 33912044; PMCID: PMC8072057.
	Pueraria lobata (Willd.) Ohwi	Gegen	Roots	Henan, Zhejiang and Sichuan province of China	Internal	It can relieve muscle and fever, penetrate rash, generate fluid and quench thirst, raise Yang and stop diarrhea, unblock channels and activate collaterals, and detoxify alcohol	20
	Scutellaria baicalensis Georgi	Huangqin	Roots	#N/A	Internal	Heat clearing and dampness drying, hemostasis and tocolysis	10
	Coptis teeta var. chinensis (Franch.) Finet & Gagnep.	Huanglian	Roots	Heilongjiang, Jilin and Liaoning province of China	Internal	Fire purging, dampness drying, detoxification, insect killing	6
	Curcuma longa L.	Jianghuang	Roots	#N/A	Internal	Breaking blood and promoting Qi, dredging meridians and relieving pain	10
	Sparganium ramosum subsp. stoloniferum Buch.-Ham. ex Graebn.	Sanleng	Stems	Anhui, Shanxi and Hebei province of China	Internal	Breaking blood, promoting Qi, eliminating accumulation and relieving pain	10
	Morus microphylla Buckley	Sangye	Leaves	Henan, Zhejiang and Sichuan province of China	Internal	Dispel wind and heat, cool blood and brighten eyes	10
Fufang Zhenzhu Tiaozhi (FTZ)	Ligustrum lucidum f. alivonii (André) Schelle	Nvzhenzi	Fruits	Gansu, Henan and Guizhou province of China	Internal	Tonifying liver and kidney, strengthening waist and knees, brightening eyes and dark hair	——	Li MH, Guan J, Chen Z, Mo JX, Wu KR, Hu XG, Lan T, Guo J. Fufang Zhenzhu Tiaozhi capsule ameliorates hyperuricemic nephropathy by inhibition of PI3K/AKT/NF-κB pathway. J Ethnopharmacol. 2022 Nov 15;298:115644. doi: 10.1016/j.jep.2022.115644. Epub 2022 Aug 17. PMID: 35987412.
	Rubia cordifolia subsp. cordifolia	Qiancao	Roots	Henan, Zhejiang and Sichuan province of China	Internal	Cooling blood and activating blood circulation, removing blood stasis and dredging meridians	——
	Coptis teeta var. chinensis (Franch.) Finet & Gagnep.	Huanglian	Roots	Gansu, Henan and Guizhou province of China	Internal	Fire purging, dampness drying, detoxification, insect killing	——
	Salvia miltiorrhiza var. miltiorrhiza	Danshen	Roots	#N/A	Internal	Promoting blood circulation and removing blood stasis, dredging channels and relieving pain, clearing heart and removing vexation, cooling blood and eliminating carbuncle	——
	Eucommia ulmoides Oliv.	Duzhong	Peels	Anhui, Shanxi and Hebei province of China	Internal	Tonifying the liver and kidney, strengthening the muscles and bones, and calming the fetus	——
	Panax notoginseng (Burkill) F.H.Chen	Sanqi	Roots	Henan, Zhejiang and Sichuan province of China	Internal	Stop bleeding, dissipate blood stasis, detumescence and relieve pain	——
	Atractylodes macrocephala Koidz.	Baizhu	Roots	Gansu, Henan and Guizhou province of China	Internal	Invigorating the spleen, benefiting the stomach, drying dampness, harmonizing and calming the fetus	——
	Citrus medica L.	Foshou	Fruits	Henan, Zhejiang and Sichuan province of China	Internal	Soothing liver and regulating qi, harmonizing stomach and resolving phlegm	——
Jowiseungki decoction (JSD)	Rheum palmatum subsp. dissectum Stapf	Dahuang	Roots	Anhui, Shanxi, Hebei province of China	Internal	Purging heat toxin, breaking accumulation stagnation, and blood stasis	112	Meng X, Ma J, Kang SY, Jung HW, Park YK. Jowiseungki decoction affects diabetic nephropathy in mice through renal injury inhibition as evidenced by network pharmacology and gut microbiota analyses. Chin Med. 2020 Mar 12;15:24. doi: 10.1186/s13020-020-00306-0. PMID: 32190104; PMCID: PMC7066842.
	Natrii Sulfas	Mangxiao	Stone	Sichuan, Yunnan and Shanxi province of China	Internal	Catharsis and defecation, moistening dryness, softening hardness, clearing fire and detumescence.	56
	Glycyrrhizae radix et rhizoma	Zhigancao	Roots	Neimenggu, Hebei, Shanxi province of China	Internal	Nourishing yin and blood, benefiting qi and activating yang, restoring pulse and calming palpitation	28
Chongcaoyishen decoction (CCYSD)	Cordyceps	Dongchongxiacao	Whole worms	Heilongjiang, Jilin, Liaoning province of China	Internal	Tonifying kidney and lung, stopping bleeding and resolving phlegm	15	Fan Z, Chen J, Yang Q, He J. Network Pharmacology and Experimental Validation to Reveal the Pharmacological Mechanisms of Chongcaoyishen Decoction Against Chronic Kidney Disease. Front Mol Biosci. 2022 Mar 31;9:847812. doi: 10.3389/fmolb.2022.847812. PMID: 35433831; PMCID: PMC9008695.
	Astragalus membranaceus Fisch. ex Bunge	Huangqi	Roots	Henan, Zhejiang and Sichuan province of China	Internal	Replenish qi and firm the exterior, diuresis and detoxification, discharge pus, heal sores and generate muscle	30
	Rheum palmatum subsp. dissectum Stapf	Dahuang	Roots	Jilin, Anhui and Zhejiang province of China	Internal	Purging heat toxin, breaking accumulation stagnation, and blood stasis	6
	Clerodendranthus spicatus (Thunb.) C.Y.Wu	Maoxucao	Whole plant	Anhui, Henan and Hubei province of China	Internal	Clear away heat and dampness, remove stones and promote diuresis	20
	Alpinia katsumadai Hayata	Caodoukou	Seeds	Heilongjiang, Jilin and Liaoning province of China	Internal	It can warm the stomach and eliminate cold, promote qi and dry dampness, warm the stomach and stop vomiting	15
	Hirudo	Shuizhi	Whole worms	Gansu, Xinjiang and Sichuan province of China	Internal	Breaking blood, removing blood stasis and dredging meridians	10
Shenbing Decoction II (SBDII)	Rehmanniae radix praeparata	Shudihuang	Roots	Yunnan, Sichuan, Guizhou province of China	Internal	Nourishing yin and blood, benefiting essence and filling marrow	——	Liu H, Chen W, Tian C, Deng Y, Xu L, Ouyang W, Qiu R, You Y, Jiang P, Zhou L, Cheng J, Kwan HY, Zhao X, Sun X. The mechanism of Shenbing Decoction II against IgA nephropathy renal fibrosis revealed by UPLC-MS/MS, network pharmacology and experimental verification. Heliyon. 2023 Nov 3;9(11):e21997. doi: 10.1016/j.heliyon.2023.e21997. PMID: 38027651; PMCID: PMC10654229.
	Imperata cylindrica var. africana (Andersson) C.E.Hubb.	Baimaogen	Roots	Heilongjiang, Shanxi, Gansu province of China	Internal	Cool the blood, stop bleeding, clear away heat and generate fluid, diuresis and gonorrhea	——
	Dioscorea polystachya f. tsukune Nakai	Shanyao	Stems	Anhui, Shanxi and Hebei province of China	Internal	Tonifying spleen and stomach, generating fluid and benefiting lung, tonifying kidney and astringent essence	——
	Cornus officinalis var. koreana Kitam.	Shanzhuyu	Fruits	Henan, Zhejiang and Sichuan province of China	Internal	Invigorate liver and kidney, astringe essence and Qi, and consolidate deficiency	——
	Cirsium japonicum var. diabolicum (Kitam.) Kitam. ex Ohwi	Daji	Roots	Gansu, Henan and Guizhou province of China	Internal	Cooling blood to stop bleeding, removing blood stasis and swelling	——
	Cirsium arvense var. integrifolium Wimm. & Grab.	Xiaoji	Whole plant	Henan, Zhejiang and Sichuan province of China	Internal	Cooling blood to stop bleeding, removing blood stasis and swelling	——
	Oysters	Duanmuli	Shell	Gansu, Henan and Guizhou province of China	Internal	Astringe Yin and bury Yang, stop sweating and astringent essence, dissolve phlegm and soften hardness	——
	Glycyrrhizae radix et rhizoma	Zhigancao	Roots	Heilongjiang, Jilin and Liaoning province of China	Internal	Nourishing yin and blood, benefiting qi and activating yang, restoring pulse and calming palpitation	——
Fushengong decoction (FSGD)	Astragalus membranaceus Fisch. ex Bunge	Huangqi	Roots	#N/A	Internal	Replenish qi and firm the exterior, diuresis and detoxification, discharge pus, heal sores and generate muscle		Luo H, Wang M, Xu K, Peng Q, Zou B, Yin S, Yu C, Ren L, Li P, Tang L, Peng Y, Huang X. Effect of Fushengong Decoction on PTEN/PI3K/AKT/NF-κB Pathway in Rats With Chronic Renal Failure via Dual-Dimension Network Pharmacology Strategy. Front Pharmacol. 2022 Mar 15;13:807651. doi: 10.3389/fphar.2022.807651. PMID: 35370667; PMCID: PMC8965284.
	Rehmannia chinensis Libosch. ex Fisch. & C.A.Mey.	Dihuang	Roots	Jilin, Anhui and Zhejiang province of China	Internal	Nourishing yin and clearing heat, cooling blood and tonifying blood
	Dioscorea polystachya f. tsukune Nakai	Shanyao	Stems	Anhui, Henan and Hubei province of China	Internal	Tonifying spleen and stomach, generating fluid and benefiting lung, tonifying kidney and astringent essence
	Cornus officinalis var. koreana Kitam.	Shanzhuyu	Fruits	Heilongjiang, Jilin and Liaoning province of China	Internal	Invigorate liver and kidney, astringe essence and Qi, and consolidate deficiency
	Plantago depressa Willd.	Cheqiancao	Whole plant	Gansu, Xinjiang and Sichuan province of China	Internal	Heat clearing, diuretic, expectorant, blood cooling, detoxification
	Olusatrum Wolf	Fuling	Sclerotium	Henan, Zhejiang and Sichuan province of China	Internal	Moistening and diuresis, benefiting the spleen and stomach, calming the heart and calming the mind
	Atractylodes lancea DC.	Cangzhu	Roots	#N/A	Internal	Invigorating spleen, drying dampness, relieving depression and eliminating filth
	Achyranthes bidentata Blume	Niuxi	Roots	Anhui, Henan and Hubei province of China	Internal	Tonifying the liver and kidney, strengthening the muscles and bones, diuresis and gonorrhea, leading blood downward
	Eucommia ulmoides Oliv.	Duzhong	Peels	Jiangsu, Zhejiang and Anhui province of China	Internal	Tonifying the liver and kidney, strengthening the muscles and bones, and calming the fetus
	Moutan cortex	Mudanpi	Peels	Yunnan, Shanxi and Gansu province of China	Internal	Cooling blood and clearing heat, promoting blood circulation and removing blood stasis
	Hirudo	Shuizhi	Whole worms	Henan, Zhejiang and Sichuan province of China	Internal	Breaking blood, removing blood stasis and dredging meridians
	Alisma plantago-aquatica subsp. plantago-aquatica	Zexie	Stems	Sichuan, Yunnan and Shanxi province of China	Internal	Diuresis, dampness, heat release, turbidity and lipid reduction
	Phellodendron chinense var. glabriusculum C.K.Schneid.	Huangbai	Peels	Heilongjiang, Jilin and Liaoning province of China	Internal	Clearing heat and dampness, purging fire and eliminating steam, detoxifying and treating sores
Qufengtongluo (QFTL)	Arctium nemorosum Lej.	Niubangzi	Fruits	Heilongjiang, Jilin, Liaoning province of China	Internal	Evacuate wind heat, ventilate lung and penetrate rash, reduce swelling and detoxify		Huang WJ, Fu Q, Xiao YH, Gong Q, Wu WJ, Shen ZL, Zhang H, Jia X, Huang XM, Zhang YX, Zhao JX, Wang SD, Jia M, Zhang YT. Effect of Qufengtongluo Decoction on PI3K/Akt Signaling Pathway in the Kidney of Type 2 Diabetes Mellitus Rat (GK Rat) with Diabetic Nephropathy. Evid Based Complement Alternat Med. 2018 Jan 14;2018:8421979. doi: 10.1155/2018/8421979. PMID: 29552086; PMCID: PMC5820584.
	Dioscorea nipponica Makino	Chuanshanlong	Roots	Henan, Zhejiang and Sichuan province of China	Internal	Dispelling wind and dampness, relaxing tendons and unblocking collaterals, promoting blood circulation to relieve pain, relieving cough and asthma
	Faeces Bombyx	Cansha	Animal excrement	Jilin, Anhui and Zhejiang province of China	Internal	Dispelling wind and dampness, harmonizing stomach and removing turbidity, promoting blood circulation and dredging channels

## Sheet: Sheet4
Traditional Chinese medicine monomer	Extracts and Compounds	Traditional Chinese medicine formula	Organs
			Myocardium				Kidney				lung				liver				References
			In vivo	In vitro	time of duration	Drug concentration	In vivo	In vitro	time of duration	Drug concentration	In vivo	In vitro	time of duration	Drug concentration	In vivo	In vitro	time of duration	Drug concentration
	Matrine, Oxymatrine (OMT)			√	12h	10μmol/L ,30μmol/L ,50μmol/L						√	48h	0.25 mg/ml ,0.5 mg/ml ,1.0 mg/ml					Feng T, Duan R, Zheng P, Qiu J, Li Q, Li W. Oxymatrine inhibits TGF‑β1‑mediated mitochondrial apoptotic signaling in alveolar epithelial cells via activation of PI3K/AKT signaling. Exp Ther Med. 2023 Mar 20;25(5):198. doi: 10.3892/etm.2023.11897. PMID: 37090069; PMCID: PMC10119625.
Artemisia asiatica Nakai	Eupatilin										√	√	In vitro experiment for 24 h	25,50,100μM					Gong H, Lyu X, Liu Y, Peng N, Tan S, Dong L, Zhang X. Eupatilin inhibits pulmonary fibrosis by activating Sestrin2/PI3K/Akt/mTOR dependent autophagy pathway. Life Sci. 2023 Dec
Houttuynia cordata Thunb	Sodium new houttuyfonate (SNH）											√	24h	SNH（0.3 mM）					Zhu DW, Yu Q, Sun JJ, Shen YH. Evaluating the Therapeutic Mechanisms of Selected Active Compounds in Houttuynia cordata Thunb. in Pulmonary Fibrosis via Network Pharmacology Analysis. Front Pharmacol. 2021 Sep 30;12:733618. doi: 10.3389/fphar.2021.733618. PMID: 34658873; PMCID: PMC8514782.
Trachycarpus fortunei (Hook.) H. Wendl.	Tocotrienol-rich fraction (TRF)										√		28d	TRF（50mg/kg, 100mg/kg, 200mg/kg）					Lu Y, Zhang Y, Pan Z, Yang C, Chen L, Wang Y, Xu D, Xia H, Wang S, Chen S, Hao YJ, Sun G. Potential "Therapeutic" Effects of Tocotrienol-Rich Fraction (TRF) and Carotene "Against" Bleomycin-Induced Pulmonary Fibrosis in Rats via TGF-β/Smad, PI3K/Akt/mTOR and NF-κB Signaling Pathways. Nutrients. 2022 Mar 5;14(5):1094. doi: 10.3390/nu14051094. PMID: 35268069; PMCID: PMC8912851.
	peimine, isosinensetin, tangeretin	Jinshui Huanxian formula (JHF)									√	√	In vivo experiments were conducted for 14 days. 3 h in vitro experiment.	In vivo concentration: JHF solution (3.18 g/kg). In vitro concentrations: peimine (50, 25, and 12.5 uM), isosinensetin (100, 50, and 25 uM), tangeretin (100, 50, and 25 uM).					Shao D, Liu X, Wu J, Zhang A, Bai Y, Zhao P, Li J. Identification of the active compounds and functional mechanisms of Jinshui Huanxian formula in pulmonary fibrosis by integrating serum pharmacochemistry with network pharmacology. Phytomedicine. 2022 Jul 20;102:154177. doi: 10.1016/j.phymed.2022.154177. Epub 2022 May 21. PMID: 35636171.
Glycyrrhiza uralensis Fisch	glycyrrhizic acid										√		28d	glycyrrhizic acid（50mg/kg）					Niu Z, Lin J, Hao C, Xu X, Wang C, Dai K, Deng X, Deng M, Guo Y, Yao W. Glycyrrhizic Acid Attenuates Pulmonary Fibrosis of Silicosis by Inhibiting the Interaction between HMGB1 and BRG1 through PI3K/Akt/mTOR Pathway. Int J Environ Res Public Health. 2022 Jul 18;19(14):8743. doi: 10.3390/ijerph19148743. PMID: 35886594; PMCID: PMC9317839.
Ligusticum chuanxiong Hort	Ligustrazin										√		14d	Ligustrazin（30 mg/kg）					Liu MW, Su MX, Tang DY, Hao L, Xun XH, Huang YQ. Ligustrazin increases lung cell autophagy and ameliorates paraquat-induced pulmonary fibrosis by inhibiting PI3K/Akt/mTOR and hedgehog signalling via increasing miR-193a expression. BMC Pulm Med. 2019 Feb 11;19(1):35. doi: 10.1186/s12890-019-0799-5. PMID: 30744607; PMCID: PMC6371511.
Astragalus membranaceus (AM)，Radix paeoniae rubra (RPR)											√		28d	8.2g/kg(AM 30g and RPR 10g)					Jiang H, Zhou R, An L, Guo J, Hou X, Tang J, Wang F, Du Q. Exploring the role and mechanism of Astragalus membranaceus and radix paeoniae rubra in idiopathic pulmonary fibrosis through network pharmacology and experimental validation. Sci Rep. 2023 Sep 4;13(1):10110. doi: 10.1038/s41598-023-36944-1. PMID: 37666859; PMCID: PMC10477296.
Thymus mongolicus Ronn．	Thymol (THY)										√		28d	THY（50mg/kg, 100mg/kg）					Hussein RM, Arafa EA, Raheem SA, Mohamed WR. Thymol protects against bleomycin-induced pulmonary fibrosis via abrogation of oxidative stress, inflammation, and modulation of miR-29a/TGF-β and PI3K/Akt signaling in mice. Life Sci. 2023 Feb 1;314:121256. doi: 10.1016/j.lfs.2022.121256. Epub 2022 Dec 20. PMID: 36549352.
		Yangqing Chenfei formula (YCF)									√	√	In vivo experiments were conducted for 14 days. 3h in vitro.	The concentration of YCF in vivo was 3.37g/kg. Concentration in vitro experiment: YCF1-6 100 mu (g/ml), YCF6 (100, 50 and 25 mu g/ml).					Yang F, Hou R, Liu X, Tian Y, Bai Y, Li J, Zhao P. Yangqing Chenfei formula attenuates silica-induced pulmonary fibrosis by suppressing activation of fibroblast via regulating PI3K/AKT, JAK/STAT, and Wnt signaling pathway. Phytomedicine. 2023 Feb;110:154622. doi: 10.1016/j.phymed.2022.154622. Epub 2022 Dec 22. PMID: 36577208.
Erigeron breviscapus	Scutellarein										√	√	In vivo experiments were carried out for 20 days (administration every 1 day). In vitro experiments were performed for 48h.	In vivo concentration: scutellarein (10 mg/kg). In vitro experiment concentration: scutellarein (25 microns or 50 microns).					Miao K, Pan T, Mou Y, Zhang L, Xiong W, Xu Y, Yu J, Wang Y. Scutellarein inhibits BLM-mediated pulmonary fibrosis by affecting fibroblast differentiation, proliferation, and apoptosis. Ther Adv Chronic Dis. 2020 Jul 30;11:2040622320940185. doi: 10.1177/2040622320940185. PMID: 32843954; PMCID: PMC7418478.
	Cucurbitacin B (CuB)										√	√	In vivo experiment: 14 days. In vitro experiment: 48h.	In vivo experiment: CuB (0.25 mg/kg, 0.5 mg/kg). In vitro: CuB (5, 10, 15, 20 nM).					Yuan R, Fan Q, Liang X, Han S, He J, Wang QQ, Gao H, Feng Y, Yang S. Cucurbitacin B inhibits TGF-β1-induced epithelial-mesenchymal transition (EMT) in NSCLC through regulating ROS and PI3K/Akt/mTOR pathways. Chin Med. 2022 Feb 19;17(1):24. doi: 10.1186/s13020-022-00581-z. PMID: 35183200; PMCID: PMC8858510.
astragalus membranaceus	Astragaloside IV (ASV)										√	√	In vivo experiment: 14 days. In vitro experiment: 48h.	In vivo experiment: ASV (20 mg/kg)					Qian W, Cai X, Qian Q, Zhang W, Wang D. Astragaloside IV modulates TGF-β1-dependent epithelial-mesenchymal transition in bleomycin-induced pulmonary fibrosis. J Cell Mol Med. 2018 Sep;22(9):4354-4365. doi: 10.1111/jcmm.13725. Epub 2018 Jul 4. PMID: 29971947; PMCID: PMC6111865.
citrus	Tangeretin (Tan)										√	√	In vivo experiment: 21 d	In vivo experiment: 10 mg/kg, 20 mg/kg, 40 mg/kg					Li J, Wei Q, Song K, Wang Y, Yang Y, Li M, Yu J, Su G, Peng L, Fu B, Yi P. Tangeretin attenuates bleomycin-induced pulmonary fibrosis by inhibiting epithelial-mesenchymal transition via the PI3K/Akt pathway. Front Pharmacol. 2023 Sep 15;14:1247800. doi: 10.3389/fphar.2023.1247800. PMID: 37781713; PMCID: PMC10540689.
	diosmetin											√	24h	diosmetin (40μM)					Ge A, Ma Y, Liu YN, Li YS, Gu H, Zhang JX, Wang QX, Zeng XN, Huang M. Diosmetin prevents TGF-β1-induced epithelial-mesenchymal transition via ROS/MAPK signaling pathways. Life Sci. 2016 May 15;153:1-8. doi: 10.1016/j.lfs.2016.04.023. Epub 2016 Apr 19. PMID: 27101925.
Scutellaria baicalensis Georgi	Baicalin										√	√	In vivo experiment: 28 d. In vitro experiment: 24h.	In vivo: Baicalin (40mg/kg, 80mg/kg, 120mg/kg); Rat: Baicalin (25 mg/kg, 50 mg/kg, 100 mg/kg). In vitro: Baicalin (20μmol/L, 40μmol/L,80μmol/L).					Jiang HX, Wang XD, Wang HX, Liu T. Baicalin attenuates pulmonary vascular remodeling by inhibiting calpain-1 mediated endothelial-to-mesenchymal transition. Heliyon. 2023 Nov 30;9(12):e23076. doi: 10.1016/j.heliyon.2023.e23076. PMID: 38144352; PMCID: PMC10746466.
	aloperine										√	√	In vivo experiment: 21 d. In vitro experiment: 48h.	In vivo experiment: 40 mg/kg. In vitro experiment: 0.3125 mM.					Yin W, Han J, Zhang Z, Han Z, Wang S. Aloperine Protects Mice against Bleomycin-induced Pulmonary Fibrosis by Attenuating Fibroblast Proliferation and Differentiation. Sci Rep. 2018 Apr 19;8(1):6265. doi: 10.1038/s41598-018-24565-y. PMID: 29674691; PMCID: PMC5908909.
	resveratrol, Piceatannol (PIC)										√		14d	PIC（15mg/kg）					Ezz Eldeen N, Moustafa YM, Alwaili MA, Alrehaili AA, Khodeer DM. Synergistic Power of Piceatannol and/or Vitamin D in Bleomycin-Induced Pulmonary Fibrosis In Vivo: A Preliminary Study. Biomedicines. 2023 Sep 27;11(10):2647. doi: 10.3390/biomedicines11102647. PMID: 37893021; PMCID: PMC10604873.
Scutellaria baicalensis Georgi	baicalin										√		28d	baicalin（50mg/kg）					Zhao H, Li C, Li L, Liu J, Gao Y, Mu K, Chen D, Lu A, Ren Y, Li Z. Baicalin alleviates bleomycin‑induced pulmonary fibrosis and fibroblast proliferation in rats via the PI3K/AKT signaling pathway. Mol Med Rep. 2020 Jun;21(6):2321-2334. doi: 10.3892/mmr.2020.11046. Epub 2020 Apr 1. PMID: 32323806; PMCID: PMC7185294.
	nobiletin（NOB）										√		28d	20mg/kg					El Tabaa MM, El Tabaa MM, Elgharabawy RM, Abdelhamid WG. Suppressing NLRP3 activation and PI3K/AKT/mTOR signaling ameliorates amiodarone-induced pulmonary fibrosis in rats: a possible protective role of nobiletin. Inflammopharmacology. 2023 Jun;31(3):1373-1386. doi: 10.1007/s10787-023-01168-2. Epub 2023 Mar 22. PMID: 36947298.
Curcuma longa	Curcumin		√	√	In vivo experiment: 21 days	In vivo: Curcumin (100mg/kg)													Ren BC, Zhang YF, Liu SS, Cheng XJ, Yang X, Cui XG, Zhao XR, Zhao H, Hao MF, Li MD, Tie YY, Qu L, Li XY. Curcumin alleviates oxidative stress and inhibits apoptosis in diabetic cardiomyopathy via Sirt1-Foxo1 and PI3K-Akt signalling pathways. J Cell Mol Med. 2020 Nov;24(21):12355-12367. doi: 10.1111/jcmm.15725. Epub 2020 Sep 22. PMID: 32961025; PMCID: PMC7687015.
Zingiber officinale Roscoe	8-Gingerol		√		14d	8-Gingerol（10mg/kg, 20mg/kg）													Xue Y, Zhang M, Liu M, Liu Y, Li L, Han X, Sun Z, Chu L. 8-Gingerol Ameliorates Myocardial Fibrosis by Attenuating Reactive Oxygen Species, Apoptosis, and Autophagy via the PI3K/Akt/mTOR Signaling Pathway. Front Pharmacol. 2021 Jul 28;12:711701. doi: 10.3389/fphar.2021.711701. PMID: 34393792; PMCID: PMC8355601.
	Allicin		√		25min	Allicin（3 mg/ml × 10 min + 5 mg/ml × 15 min）													Liu M, Yang P, Fu D, Gao T, Deng X, Shao M, Liao J, Jiang H, Li X. Allicin protects against myocardial I/R by accelerating angiogenesis via the miR-19a-3p/PI3K/AKT axis. Aging (Albany NY). 2021 Oct 4;13(19):22843-22855. doi: 10.18632/aging.203578. Epub 2021 Oct 4. PMID: 34607973; PMCID: PMC8544308.
Astragalus mongholicus Bunge	Calycosin（Cal）		√	√	In vivo experiment: 28 d. In vitro experiment: 24h.	In vivo experiment: Cal (80 mg/kg). In vitro experiment: Cal (20 ng/ml).													Wang X, Li W, Zhang Y, Sun Q, Cao J, Tan N, Yang S, Lu L, Zhang Q, Wei P, Ma X, Wang W, Wang Y. Calycosin as a Novel PI3K Activator Reduces Inflammation and Fibrosis in Heart Failure Through AKT-IKK/STAT3 Axis. Front Pharmacol. 2022 Feb 21;13:828061. doi: 10.3389/fphar.2022.828061. PMID: 35264961; PMCID: PMC8899514.
Sophora flavescens Aiton	Oxymatrine(OMT)			√	12h	OMT（10μmol/l，30μmol/l，50μmol/l）													Zhang Z, Qin X, Wang Z, Li Y, Chen F, Chen R, Li C, Zhang W, Zhang M. Oxymatrine pretreatment protects H9c2 cardiomyocytes from hypoxia/reoxygenation injury by modulating the PI3K/Akt pathway. Exp Ther Med. 2021 Jun;21(6):556. doi: 10.3892/etm.2021.9988. Epub 2021 Mar 26. PMID: 33850528; PMCID: PMC8027759.
Astragalus	Astragaloside IV(ASIV)		√	√	In vivo experiment: 35 d. In vitro experiment: 24h.	In vivo experiment: ASIV (1 mg/kg). In vitro: ASIV(100μM).													Luo LF, Qin LY, Wang JX, Guan P, Wang N, Ji ES. Astragaloside IV Attenuates the Myocardial Injury Caused by Adriamycin by Inhibiting Autophagy. Front Pharmacol. 2021 May 24;12:669782. doi: 10.3389/fphar.2021.669782. PMID: 34108879; PMCID: PMC8184095.
Ganoderma lucidum	Ganoderma lucidum spores (GLS)		√		70d	GLS（300mg/kg）													Shaher F, Wang S, Qiu H, Hu Y, Zhang Y, Wang W, Al-Ward H, Abdulghani MAM, Baldi S, Zhou S. Effect and Mechanism of Ganoderma lucidum Spores on Alleviation of Diabetic Cardiomyopathy in a Pilot in vivo Study. Diabetes Metab Syndr Obes. 2020 Dec 7;13:4809-4822. doi: 10.2147/DMSO.S281527. PMID: 33335409; PMCID: PMC7736836.
	Grape seed proanthocyanidin extract (GSPE)		√		14d	200mg/kg													Ruan Y, Jin Q, Zeng J, Ren F, Xie Z, Ji K, Wu L, Wu J, Li L. Grape Seed Proanthocyanidin Extract Ameliorates Cardiac Remodelling After Myocardial Infarction Through PI3K/AKT Pathway in Mice. Front Pharmacol. 2020 Dec 4;11:585984. doi: 10.3389/fphar.2020.585984. PMID: 33343353; PMCID: PMC7747856.
Propolis	flavonoids extraction from propolis (FP)		√		FP（7d）	FP（25mg/kg）													Sun GW, Qiu ZD, Wang WN, Sui X, Sui DJ. Flavonoids Extraction from Propolis Attenuates Pathological Cardiac Hypertrophy through PI3K/AKT Signaling Pathway. Evid Based Complement Alternat Med. 2016;2016:6281376. doi: 10.1155/2016/6281376. Epub 2016 Apr 24. PMID: 27213000; PMCID: PMC4860246.
Aconite, Angelica sinensis			√		14d	1.35g/kg, 2.7g/kg													Cao Y, Liang X, Li C, Chen T, Li Z, Li W, Liu P, Li G, Ma R, Tang Y. Experimental Study on the Effect of Aconite and Angelica sinensis on Myocardial Ischemia Rats with Yang Deficiency and Blood Stasis. Evid Based Complement Alternat Med. 2020 Apr 26;2020:7027391. doi: 10.1155/2020/7027391. PMID: 32419818; PMCID: PMC7199600.
Rhodiola rosea	Salidroside		√		Salidroside（35d）	Salidroside（50mg/kg，200mg/kg）	√		35d。	50mg/kg，200mg/kg。									Liu Q, Luo Q, Zhong B, Tang K, Chen X, Yang S, Li X. Salidroside attenuates myocardial remodeling in DOCA-salt-induced mice by inhibiting the endothelin 1 and PI3K/AKT/NFκB signaling pathways. Eur J Pharmacol. 2023 Dec 2;962:176236. doi: 10.1016/j.ejphar.2023.176236. Epub ahead of print. PMID: 38048979.
	Lupeol		√	√	In vivo experiment: 28 d. In vitro experiment: 12 h.	In vivo experiment: 50 mg/kg. In vitro: 50μg/mL.													Li D, Guo YY, Cen XF, Qiu HL, Chen S, Zeng XF, Zeng Q, Xu M, Tang QZ. Lupeol protects against cardiac hypertrophy via TLR4-PI3K-Akt-NF-κB pathways. Acta Pharmacol Sin. 2022 Aug;43(8):1989-2002. doi: 10.1038/s41401-021-00820-3. Epub 2021 Dec 16. PMID: 34916609; PMCID: PMC9343642.
Schisandra chinensis			√		7d	1.2g/kg, 2.4g/kg, 4.8g/kg													Wen S, Yang K, Bai Y, Wu Y, Liu D, Wu X, Zhang X, Sun J. Investigating the Mechanism of Action of Schisandra chinensis Combined with Coenzyme Q10 in the Treatment of Heart Failure Based on PI3K-AKT Pathway. Drug Des Devel Ther. 2023 Mar 27;17:939-957. doi: 10.2147/DDDT.S393995. PMID: 37006723; PMCID: PMC10065024.
ginseng	Ginsenoside Re（Gin-Re）		√		In vivo experiment: 28 d	Gin-Re(135mg/kg)													Yu Y, Sun J, Liu J, Wang P, Wang C. Ginsenoside Re Preserves Cardiac Function and Ameliorates Left Ventricular Remodeling in a Rat Model of Myocardial Infarction. J Cardiovasc Pharmacol. 2020 Jan;75(1):91-97. doi: 10.1097/FJC.0000000000000752. PMID: 31599782.
Gentianella acuta			√		28d	0.6g/kg													Zhou WW, Dai C, Liu WZ, Zhang C, Zhang Y, Yang GS, Guo QH, Li S, Yang HX, Li AY. Gentianella acuta improves TAC-induced cardiac remodelling by regulating the Notch and PI3K/Akt/FOXO1/3 pathways. Biomed Pharmacother. 2022 Oct;154:113564. doi: 10.1016/j.biopha.2022.113564. Epub 2022 Aug 19. PMID: 35988427.
	Quercetin														√		14d	100mg/kg, 200mg/kg	Wu L, Zhang Q, Mo W, Feng J, Li S, Li J, Liu T, Xu S, Wang W, Lu X, Yu Q, Chen K, Xia Y, Lu J, Xu L, Zhou Y, Fan X, Guo C. Quercetin prevents hepatic fibrosis by inhibiting hepatic stellate cell activation and reducing autophagy via the TGF-β1/Smads and PI3K/Akt pathways. Sci Rep. 2017 Aug 24;7(1):9289. doi: 10.1038/s41598-017-09673-5. PMID: 28839277; PMCID: PMC5571156.
	Aronia melanocarpa polysaccharide (AMP)														√		28d	200mg/kg, 400mg/kg	Zhao Y, Liu X, Ding C, Zheng Y, Zhu H, Cheng Z, Zhao C, Liu W. Aronia melanocarpa polysaccharide ameliorates liver fibrosis through TGF-β1-mediated the activation of PI3K/AKT pathway and modulating gut microbiota. J Pharmacol Sci. 2022 Dec;150(4):289-300. doi: 10.1016/j.jphs.2022.10.001. Epub 2022 Oct 4. PMID: 36344052.
	Resveratrol (RSV)														√	√	In vivo experiment: 28 days. In vitro experiment: 48h.	In vivo: 40mg/kg, 120mg/kg, 200mg/kg. In vitro: 10mg/ml, 30mg/ml, 50mg/ml.	Zhu L, Mou Q, Wang Y, Zhu Z, Cheng M. Resveratrol contributes to the inhibition of liver fibrosis by inducing autophagy via the microRNA‑20a‑mediated activation of the PTEN/PI3K/AKT signaling pathway. Int J Mol Med. 2020 Dec;46(6):2035-2046. doi: 10.3892/ijmm.2020.4748. Epub 2020 Oct 9. PMID: 33125088; PMCID: PMC7595670.
	Puerarin														√		126d	0.2g/kg, 0.4g/kg	Wang S, Yang FJ, Shang LC, Zhang YH, Zhou Y, Shi XL. Puerarin protects against high-fat high-sucrose diet-induced non-alcoholic fatty liver disease by modulating PARP-1/PI3K/AKT signaling pathway and facilitating mitochondrial homeostasis. Phytother Res. 2019 Sep;33(9):2347-2359. doi: 10.1002/ptr.6417. Epub 2019 Jul 4. PMID: 31273855.
	Curcumin															√	24h	20μM	Shu Y, He Y, Ye G, Liu X, Huang J, Zhang Q, Tian D, Wang T, Shu J. Curcumin inhibits the activity and induces apoptosis of activated hepatic stellate cell by suppressing autophagy. J Cell Biochem. 2023 Nov;124(11):1764-1778. doi: 10.1002/jcb.30487. Epub 2023 Nov 1. PMID: 37909649.
	Thymoquinone															√	24h	3.125μM, 6.25μM, 12.5μM	Bai T, Lian LH, Wu YL, Wan Y, Nan JX. Thymoquinone attenuates liver fibrosis via PI3K and TLR4 signaling pathways in activated hepatic stellate cells. Int Immunopharmacol. 2013 Feb;15(2):275-81. doi: 10.1016/j.intimp.2012.12.020. Epub 2013 Jan 12. PMID: 23318601.
	Hovenianin A															√	24h	25, 50, 75, 100μM	Kuang X, Ma T, Cai W, Yang J, Sun B, Zhang X, Liu B, Wang S, Xu F. Hovenianin A Alleviates Hepatic Fibrosis by Inhibiting the PI3K/AKT Pathway in TGF-β1-Induced HSCs Based on Network Pharmacology and Transcriptomic Analysis. Chem Biodivers. 2023 Mar;20(3):e202201110. doi: 10.1002/cbdv.202201110. Epub 2023 Mar 6. PMID: 36825591.
Gynostemma pentaphyllum																√	compound 19(12h, 24h, 36h)	compound 19(50μM)	Zhang Y, Shi G, Luo Z, Wang J, Wu S, Zhang X, Zhao Y. Activity Components from Gynostemma pentaphyllum for Preventing Hepatic Fibrosis and of Its Molecular Targets by Network Pharmacology Approach. Molecules. 2021 May 18;26(10):3006. doi: 10.3390/molecules26103006. PMID: 34070150; PMCID: PMC8158484.
Salvia miltiorrhiza	tanshinol														√		tanshinol(56d)	tanshinol(20mg/kg, 40mg/kg)	Peng R, Wang S, Wang R, Wang Y, Wu Y, Yuan Y. Antifibrotic effects of tanshinol in experimental hepatic fibrosis by targeting PI3K/AKT/mTOR/p70S6K1 signaling pathways. Discov Med. 2017 Feb;23(125):81-94. PMID: 28371611.
Artemisia annua L.	Dihydroartemisinin(DHA)														√	√	In vivo experiment: 21-42 d. In vitro: 12h, 24h.	In vivo experiment: DHA(3.5, 7, 14 mg/kg). In vitro: DHA(5,10,20 μM).	Chen Q, Chen L, Wu X, Zhang F, Jin H, Lu C, Shao J, Kong D, Wu L, Zheng S. Dihydroartemisinin prevents liver fibrosis in bile duct ligated rats by inducing hepatic stellate cell apoptosis through modulating the PI3K/Akt pathway. IUBMB Life. 2016 Mar;68(3):220-31. doi: 10.1002/iub.1478. Epub 2016 Feb 10. PMID: 26865509.
Tripterygium wilfordii Hook. f.	Celastrol														√		Celastrol(7d, 14d)	Celastrol(3mg/kg)	Wang S, Huang Z, Lei Y, Han X, Tian D, Gong J, Liu M. Celastrol Alleviates Autoimmune Hepatitis Through the PI3K/AKT Signaling Pathway Based on Network Pharmacology and Experiments. Front Pharmacol. 2022 Mar 10;13:816350. doi: 10.3389/fphar.2022.816350. PMID: 35359864; PMCID: PMC8960436.
Scutellaria baicalensisg Georgi	Wogonoside (WO)														√	√	In vivo experiment: 28 days. In vitro experiment: 24h.	In vivo: WO (4,8 mg/kg). In vitro: WO(5,10,20μM)	Wang Q, Wen R, Lin Q, Wang N, Lu P, Zhu X. Wogonoside Shows Antifibrotic Effects in an Experimental Regression Model of Hepatic Fibrosis. Dig Dis Sci. 2015 Nov;60(11):3329-39. doi: 10.1007/s10620-015-3751-4. Epub 2015 Jul 1. PMID: 26130019.
Atractylodes lancea（Thunb.）	Atractylenolide III（ATL III）														√	√	In vivo experiment: 14 d. In vitro experiment: 24h.	In vivo experiment: ATL III (10 mg/kg, 50 mg/kg). In vitro experiment: ATL III (10, 40 microns).	Wang Y, Shi K, Tu J, Ke C, Chen N, Wang B, Liu Y, Zhou Z. Atractylenolide III Ameliorates Bile Duct Ligation-Induced Liver Fibrosis by Inhibiting the PI3K/AKT Pathway and Regulating Glutamine Metabolism. Molecules. 2023 Jul 19;28(14):5504. doi: 10.3390/molecules28145504. PMID: 37513376; PMCID: PMC10383814.
Ginseng	ginsenoside Rk3														√	√	In vivo experiment: 28 days. In vitro experiment: 24h.	In vivo: ginsenoside Rk3 (60mg/kg, 120mg/kg). In vitro: ginsenoside Rk3 (10,20,50,100μM).	Guo M, Zhu C, Fu R, Ma X, Duan Z, Fan D. Ginsenoside Rk3 Regulates Nonalcoholic Steatohepatitis by Modulation of Intestinal Flora and the PI3K/AKT Signaling Pathway in C57BL/6 Mice. J Agric Food Chem. 2023 Jun 21;71(24):9370-9380. doi: 10.1021/acs.jafc.3c00789. Epub 2023 Jun 8. PMID: 37288986.
Astragalus membranaceus	Astragaloside IV (AS-IV)														√		56d	AS-IV（20ml/kg）	Wei R, Liu H, Chen R, Sheng Y, Liu T. Astragaloside IV combating liver cirrhosis through the PI3K/Akt/mTOR signaling pathway. Exp Ther Med. 2019 Jan;17(1):393-397. doi: 10.3892/etm.2018.6966. Epub 2018 Nov 13. PMID: 30651810; PMCID: PMC6307369.
Saffron															√		36d	50，100mg/kg	Jiang H, Huang X, Wang J, Zhou Y, Ren C, Zhou T, Pei J. Hepatoprotective Effect of Medicine Food Homology Flower Saffron against CCl4-Induced Liver Fibrosis in Mice via the Akt/HIF-1α/VEGF Signaling Pathway. Molecules. 2023 Oct 24;28(21):7238. doi: 10.3390/molecules28217238. PMID: 37959658; PMCID: PMC10648070.
aged citrus peel	Hesperetin														√	√	In vivo experiment: 112d. In vitro experiment: 24h.	In vivo experiment: Hesperetin (100300 mg/kg). In vitro experiment: Hesperetin (0,2.5, 5, 10 microns).	Li J, Wang T, Liu P, Yang F, Wang X, Zheng W, Sun W. Hesperetin ameliorates hepatic oxidative stress and inflammation via the PI3K/AKT-Nrf2-ARE pathway in oleic acid-induced HepG2 cells and a rat model of high-fat diet-induced NAFLD. Food Funct. 2021 May 11;12(9):3898-3918. doi: 10.1039/d0fo02736g. PMID: 33977953.
	Curcumin														√	√	In vivo experiment:????? . In vitro experiment: 24h.	In vivo experiment: 100,200,400 mg/kg. In vitro experiment: 10, 20, 30 mu M/L.	Kong D, Zhang Z, Chen L, Huang W, Zhang F, Wang L, Wang Y, Cao P, Zheng S. Curcumin blunts epithelial-mesenchymal transition of hepatocytes to alleviate hepatic fibrosis through regulating oxidative stress and autophagy. Redox Biol. 2020 Sep;36:101600. doi: 10.1016/j.redox.2020.101600. Epub 2020 May 30. PMID: 32526690; PMCID: PMC7287144.
S. miltiorrhiza	Salvianolic acid A (SA-A)														√		42d	SA-A（5，10mg/kg）	Wang R, Song F, Li S, Wu B, Gu Y, Yuan Y. Salvianolic acid A attenuates CCl4-induced liver fibrosis by regulating the PI3K/AKT/mTOR, Bcl-2/Bax and caspase-3/cleaved caspase-3 signaling pathways. Drug Des Devel Ther. 2019 May 31;13:1889-1900. doi: 10.2147/DDDT.S194787. PMID: 31213776; PMCID: PMC6549412.
Alpinia officinarum Hance	Galangin															√	24h	Galangin（0、6、8、10μg/mL）	Xiong Y, Lu H, Xu H. Galangin Reverses Hepatic Fibrosis by Inducing HSCs Apoptosis via the PI3K/Akt, Bax/Bcl-2, and Wnt/β-Catenin Pathway in LX-2 Cells. Biol Pharm Bull. 2020 Nov 1;43(11):1634-1642. doi: 10.1248/bpb.b20-00258. Epub 2020 Sep 4. PMID: 32893252.
Hydrocotyle sibthorpioides Lam.	Isovitexin (IVT)														√	√	In vivo experiments: 42d. In vitro experiment: 24h.	In vivo experiment: IVT,50,100 (25 mg/kg). In vitro experiment: IVT (including 25100 M).	Huang Y, Luo W, Chen S, Su H, Zhu W, Wei Y, Qiu Y, Long Y, Shi Y, Wei J. Isovitexin alleviates hepatic fibrosis by regulating miR-21-mediated PI3K/Akt signaling and glutathione metabolic pathway: based on transcriptomics and metabolomics. Phytomedicine. 2023 Dec;121:155117. doi: 10.1016/j.phymed.2023.155117. Epub 2023 Sep 22. PMID: 37820467.
	Inonotsuoxide B															√	24h	5、10、20μg/ml	Jin J, Yang H, Hu L, Wang Y, Wu W, Hu C, Wu K, Wu Z, Cheng W, Huang Y. Inonotsuoxide B suppresses hepatic stellate cell activation and proliferation via the PI3K/AKT and ERK1/2 pathway. Exp Ther Med. 2022 Jun;23(6):417. doi: 10.3892/etm.2022.11344. Epub 2022 Apr 28. PMID: 35601068; PMCID: PMC9117953.
	Resveratrol															√	24h	3.125,6.25,12.5μM	Zhang DQ, Sun P, Jin Q, Li X, Zhang Y, Zhang YJ, Wu YL, Nan JX, Lian LH. Resveratrol Regulates Activated Hepatic Stellate Cells by Modulating NF-κB and the PI3K/Akt Signaling Pathway. J Food Sci. 2016 Jan;81(1):H240-5. doi: 10.1111/1750-3841.13157. Epub 2015 Nov 27. PMID: 26613251.
Semen Brassicae															√		56d	0.5、1.0、2.0g/kg	Cao S, Zheng B, Chen T, Chang X, Yin B, Huang Z, Shuai P, Han L. Semen Brassicae ameliorates hepatic fibrosis by regulating transforming growth factor-β1/Smad, nuclear factor-κB, and AKT signaling pathways in rats. Drug Des Devel Ther. 2018 May 11;12:1205-1213. doi: 10.2147/DDDT.S155053. PMID: 29785090; PMCID: PMC5955013.
	Ursolic acid (UA)														√	√	In vivo experiment: 28 days. In vitro experiment: 12,24,48 h.	In vivo: 20,40 mg/kg. In vitro experiment: 50 microns.	He W, Shi F, Zhou ZW, Li B, Zhang K, Zhang X, Ouyang C, Zhou SF, Zhu X. A bioinformatic and mechanistic study elicits the antifibrotic effect of ursolic acid through the attenuation of oxidative stress with the involvement of ERK, PI3K/Akt, and p38 MAPK signaling pathways in human hepatic stellate cells and rat liver. Drug Des Devel Ther. 2015 Jul 31;9:3989-4104. doi: 10.2147/DDDT.S85426. PMID: 2…
	puerarin (PR)														√		60d	0.2，0.4，0.8g/kg	Guo C, Xu L, He Q, Liang T, Duan X, Li R. Anti-fibrotic effects of puerarin on CCl4-induced hepatic fibrosis in rats possibly through the regulation of PPAR-γ expression and inhibition of PI3K/Akt pathway. Food Chem Toxicol. 2013 Jun;56:436-42. doi: 10.1016/j.fct.2013.02.051. Epub 2013 Mar 14. PMID: 23500774.
Radix Paeoniae Rubra (RPR)																√	24h	RPR subfractions（0.01mg/mL，0.05mg/mL，0.1mg/mL）	Zhang Q, Wu Y, Ge M, Xia G, Xia H, Wang L, Wei X, He H, Lin S. Paeoniflorin-free subfraction of Paeonia lactiflora Pall. shows the potential of anti-hepatic fibrosis: an integrated analysis of network pharmacology and experimental validation. J Ethnopharmacol. 2022 Dec 5;299:115678. doi: 10.1016/j.jep.2022.115678. Epub 2022 Sep 1. PMID: 36058476.
Sophora flavescens Aiton	WM130(Matrine)															√	24h	WM130（30μg/ml）	Xu Y, Duan J, Ji W, Liu C, Li X, Wu Q, Gao C, Su C. A novel matrine derivative, WM130, inhibits activation and movement of human hepatic stellate LX-2 cells by targeting cofilin 1. Cytotechnology. 2022 Dec;74(6):613-622. doi: 10.1007/s10616-022-00548-w. Epub 2022 Aug 29. PMID: 36389285; PMCID: PMC9652194.
Penthorum chinense Pursh (Penthoraceae)	Pinocembrin（PIN）															√	24h	PIN（40μM）	Zhou F, Wang A, Li D, Wang Y, Lin L. Pinocembrin from Penthorum chinense Pursh suppresses hepatic stellate cells activation through a unified SIRT3-TGF-β-Smad signaling pathway. Toxicol Appl Pharmacol. 2018 Feb 15;341:38-50. doi: 10.1016/j.taap.2018.01.009. Epub 2018 Feb 2. PMID: 29352975.
	Gambogic acid(GA)														√	√	In vivo experiment: 28 days. In vitro experiment: 24h.	In vivo experiment: 5, 10 mg/kg. In vitro experiment: 0.5, 1, 2 microns	Yu Z, Jv Y, Cai L, Tian X, Huo X, Wang C, Zhang B, Sun C, Ning J, Feng L, Zhang H, Ma X. Gambogic acid attenuates liver fibrosis by inhibiting the PI3K/AKT and MAPK signaling pathways via inhibiting HSP90. Toxicol Appl Pharmacol. 2019 May 15;371:63-73. doi: 10.1016/j.taap.2019.03.028. Epub 2019 Apr 3. PMID: 30953615.
Centella asiatica	Asiatic acid (AA)														√		42d	AA（5，15 mg/kg）	Wei L, Chen Q, Guo A, Fan J, Wang R, Zhang H. Asiatic acid attenuates CCl4-induced liver fibrosis in rats by regulating the PI3K/AKT/mTOR and Bcl-2/Bax signaling pathways. Int Immunopharmacol. 2018 Jul;60:1-8. doi: 10.1016/j.intimp.2018.04.016. Epub 2018 Apr 24. PMID: 29702278.
	Oroxylin A														√	√	In vivo experiment: 56 days. In vitro: 0-24h.	In vivo experiment:,30,40 20 mg/kg. In vitro experiment: 0 - including 20 M.	Shen M, Guo M, Wang Z, Li Y, Kong D, Shao J, Tan S, Chen A, Zhang F, Zhang Z, Zheng S. ROS-dependent inhibition of the PI3K/Akt/mTOR signaling is required for Oroxylin A to exert anti-inflammatory activity in liver fibrosis. Int Immunopharmacol. 2020 Aug;85:106637. doi: 10.1016/j.intimp.2020.106637. Epub 2020 Jun 5. PMID: 32512269.
Rhubarb	Aloe-emodin（AE）						√	√	In vivo experiment: 14 days. In vitro: 2h.	In vivo experiment: AE (20 mg/kg). In vitro experiment: AE (20, 40, 60, 80, 100 microns)									Dou F, Liu Y, Liu L, Wang J, Sun T, Mu F, Guo Q, Guo C, Jia N, Liu W, Ding Y, Wen A. Aloe-Emodin Ameliorates Renal Fibrosis Via Inhibiting PI3K/Akt/mTOR Signaling Pathway In Vivo and In Vitro. Rejuvenation Res. 2019 Jun;22(3):218-229. doi: 10.1089/rej.2018.2104. Epub 2018 Oct 24. PMID: 30215298.
	Dihydroartemisinin (DHA)						√	√	In vivo experiment: 14 days. In vitro experiment: 1 h.	In vivo experiment: 40 mg/kg. In vitro: 10μmol/L.									Zhang B, Liu P, Zhou Y, Chen Z, He Y, Mo M, Dai G, Xia W, Du Y, Liu Y, Chen X. Dihydroartemisinin attenuates renal fibrosis through regulation of fibroblast proliferation and differentiation. Life Sci. 2019 Apr 15;223:29-37. doi: 10.1016/j.lfs.2019.03.020. Epub 2019 Mar 10. PMID: 30862567.
	Cucumaria frondosa(CFP)						√	√	In vivo experiment: 14 days. In vitro experiment: 24h.	In vivo experiment: 25,50,100,200,400,800 mg/kg. In vitro: 12.5, 25, 50, 100, 200, 400, 800μg/mL.									Song Z, Zhu M, Wu J, Yu T, Chen Y, Ye X, Li S, Xu N. Fucoidans from Cucumaria frondosa ameliorate renal interstitial fibrosis via inhibition of the PI3K/Akt/NF-κB signaling pathway. Food Funct. 2022 Feb 7;13(3):1168-1179. doi: 10.1039/d1fo03067a. Erratum in: Food Funct. 2022 Mar 21;13(6):3776-3777. PMID: 35018932.
	Quercetin	Shengqing Jiangzhuo Capsule（SQJZJN）					√		56d	Quercetin（0.75、1.5、3g/kg）									Tu H, Ma D, Luo Y, Tang S, Li Y, Chen G, Wang L, Hou Z, Shen C, Lu H, Zhuang X, Zhang L. Quercetin alleviates chronic renal failure by targeting the PI3k/Akt pathway. Bioengineered. 2021 Dec;12(1):6538-6558. doi: 10.1080/21655979.2021.1973877. PMID: 34528858; PMCID: PMC8806539.
	Myrciaria cauliflora extracts(MCE)							√	1d,2d,3d	0.2,0.4,0.6mg/mL									Wu CC, Hung CN, Shin YC, Wang CJ, Huang HP. Myrciaria cauliflora extracts attenuate diabetic nephropathy involving the Ras signaling pathway in streptozotocin/nicotinamide mice on a high fat diet. J Food Drug Anal. 2016 Jan;24(1):136-146. doi: 10.1016/j.jfda.2015.10.001. Epub 2015 Dec 22. PMID: 28911396; PMCID: PMC9345440.
	wogonin						√	√	In vivo experiment: 112d. In vitro experiment: 24h.	In vivo: 10,20,40mg/kg. In vitro: 2μM, 4μM, and 8μM.									Lei L, Zhao J, Liu XQ, Chen J, Qi XM, Xia LL, Wu YG. Wogonin Alleviates Kidney Tubular Epithelial Injury in Diabetic Nephropathy by Inhibiting PI3K/Akt/NF-κB Signaling Pathways. Drug Des Devel Ther. 2021 Jul 16;15:3131-3150. doi: 10.2147/DDDT.S310882. PMID: 34295152; PMCID: PMC8291679.
Sophora flavescens	hyperforin						√	√	In vivo experiment: 7 days. In vitro experiment: 48h.	In vivo experiment: hyperforin (2.5mg/kg). In vitro experiment: hyperforin,5,10 mu (1 M).									Yang S, Zhong S, Deng Z, Xie T, Yin G, Wang L, Liu J, Yang J, Long Z, Jiang X, Tan J. Hyperforin regulates renal fibrosis via targeting the PI3K-AKT/ICAM1 axis. Cell Signal. 2023 Aug;108:110691. doi: 10.1016/j.cellsig.2023.110691. Epub 2023 Apr 26. PMID: 37116554.
	Dihydromyricetin（DHM）						√	√	In vivo experiment: 70 d. In vitro experiment: 48h.	In vivo experiment: 100 mg/kg. In vitro: 1μM.									Guo L, Tan K, Luo Q, Bai X. Dihydromyricetin promotes autophagy and attenuates renal interstitial fibrosis by regulating miR-155-5p/PTEN signaling in diabetic nephropathy. Bosn J Basic Med Sci. 2020 Aug 3;20(3):372-380. doi: 10.17305/bjbms.2019.4410. PMID: 31668144; PMCID: PMC7416184.
Anemarrhena asphodeloides Bunge	mangiferin						√		28d	mangiferin（15、30、60mg/kg）									Song Y, Liu W, Tang K, Zang J, Li D, Gao H. Mangiferin Alleviates Renal Interstitial Fibrosis in Streptozotocin-Induced Diabetic Mice through Regulating the PTEN/PI3K/Akt Signaling Pathway. J Diabetes Res. 2020 Jan 31;2020:9481720. doi: 10.1155/2020/9481720. PMID: 32076626; PMCID: PMC7016412.
	Resveratrol						√	√	In vivo experiment: 7 days. In vitro experiment: 24h.	In vivo experiment: 20 mg/kg. In vitro: 10,100 μmol/L.									Zhang X, Lu H, Xie S, Wu C, Guo Y, Xiao Y, Zheng S, Zhu H, Zhang Y, Bai Y. Resveratrol suppresses the myofibroblastic phenotype and fibrosis formation in kidneys via proliferation-related signalling pathways. Br J Pharmacol. 2019 Dec;176(24):4745-4759. doi: 10.1111/bph.14842. Epub 2019 Nov 28. PMID: 31454852; PMCID: PMC6965682.
	Curcumin						√	√	In vivo experiment: 14 days. In vitro experiment: 48h.	In vivo experiment: 50 mg/kg. In vitro: 10 ng/mL.									Wang Z, Chen Z, Li B, Zhang B, Du Y, Liu Y, He Y, Chen X. Curcumin attenuates renal interstitial fibrosis of obstructive nephropathy by suppressing epithelial-mesenchymal transition through inhibition of the TLR4/NF-кB and PI3K/AKT signalling pathways. Pharm Biol. 2020 Dec;58(1):828-837. doi: 10.1080/13880209.2020.1809462. PMID: 32866059; PMCID: PMC7470153.
	Astragaloside IV (AS-IV)						√	√	In vivo experiment: 14 days. In vitro experiment: 36 h.	In vivo: 80mg/kg. In vitro: 5,10,20,40,60,80,100 μM.									Yu X, Xiao Q, Yu X, Cheng Y, Lin H, Xiang Z. A network pharmacology-based study on the mechanism of astragaloside IV alleviating renal fibrosis through the AKT1/GSK-3β pathway. J Ethnopharmacol. 2022 Oct 28;297:115535. doi: 10.1016/j.jep.2022.115535. Epub 2022 Jul 12. PMID: 35840059.
	pure total flavonoids from Smilax glabra Roxb(PTFS)						√	√	In vivo experiment: 14 days. In vitro experiment: 24h.	In vivo experiment: 15,30,60 mg/kg. In vitro experiment: 0.062, 0.125, 0.25, 0.5, 1.0 mg/mL.									Luo Q, Cai Z, Tu J, Ling Y, Wang D, Cai Y. Total flavonoids from Smilax glabra Roxb blocks epithelial-mesenchymal transition and inhibits renal interstitial fibrosis by targeting miR-21/PTEN signaling. J Cell Biochem. 2019 Mar;120(3):3861-3873. doi: 10.1002/jcb.27668. Epub 2018 Oct 10. PMID: 30304552.
Imperata cylindrica	Cylindrin						√	√	In vivo experiment: 14 days. In vitro experiment: 24h.	In vivo: Cylindrin (60,120 mg/kg). In vitro: Cylindrin (25,50 μg/ml).									Li X, Huang X, Feng Y, Wang Y, Guan J, Deng B, Chen Q, Wang Y, Chen Y, Wang J, Yeong J, Hao J. Cylindrin from Imperata cylindrica inhibits M2 macrophage formation and attenuates renal fibrosis by downregulating the LXR-α/PI3K/AKT pathway. Eur J Pharmacol. 2023 Jul 5;950:175771. doi: 10.1016/j.ejphar.2023.175771. Epub 2023 May 3. PMID: 37146709.
Rhizoma zedoaria	curcumin						√		7，14d	curcumin（200mg/kg）									Lu M, Li H, Liu W, Zhang X, Li L, Zhou H. Curcumin attenuates renal interstitial fibrosis by regulating autophagy and retaining mitochondrial function in unilateral ureteral obstruction rats. Basic Clin Pharmacol Toxicol. 2021 Apr;128(4):594-604. doi: 10.1111/bcpt.13550. Epub 2021 Jan 17. PMID: 33354908.
	Naringin (NRG)						√	√	In vivo experiment: 7 days. In vitro experiment: 48h.	In vivo experiment: 100 mg/kg. In vitro: 50, 100, 200 ng/mL.									Zhong Y, Li X, Xie J, Zhang Y, Li H, Zheng D. Network pharmacology combined with molecular docking and experimental validation to reveal the pharmacological mechanism of naringin against renal fibrosis. Open Med (Wars). 2023 Jun 8;18(1):20230736. doi: 10.1515/med-2023-0736. PMID: 37305520; PMCID: PMC10251165.
Gynostemma pentaphyllum (Thunb.) Makino.	Gypenosides(GPs)							√	48h	GPs（2.5, 5, 7.5g/L）									Zhang L, Wang X, He S, Zhang F, Li Y. Gypenosides suppress fibrosis of the renal NRK-49F cells by targeting miR-378a-5p through the PI3K/AKT signaling pathway. J Ethnopharmacol. 2023 Jul 15;311:116466. doi: 10.1016/j.jep.2023.116466. Epub 2023 Apr 7. Erratum in: J Ethnopharmacol. 2024 Jan 10;318(Pt B):116917. PMID: 37031821.
																			Gu H, Li J, Ni Y. Sinomenine improves renal fibrosis by regulating mesenchymal stem cell-derived exosomes and affecting autophagy levels. Environ Toxicol. 2023 Oct;38(10):2524-2537. doi: 10.1002/tox.23890. Epub 2023 Jul 12. PMID: 37436133.
licorice	Isoliquiritigenin(ISL)											√	48h	ISL（20mg/l）					He J, Peng H, Wang M, Liu Y, Guo X, Wang B, Dai L, Cheng X, Meng Z, Yuan L, Cai F, Tang Y. Isoliquiritigenin inhibits TGF-β1-induced fibrogenesis through activating autophagy via PI3K/AKT/mTOR pathway in MRC-5 cells. Acta Biochim Biophys Sin (Shanghai). 2020 Aug 5;52(8):810-820. doi: 10.1093/abbs/gmaa067. PMID: 32638014.
		Jia-Wei-Bu-Shen-Yi-Qi formula(JWBSYQF)									√		16d	16.25g/kg					Shi H, Deng L, Zhou Y, Yu H, Huang X, Chen M, Lei Y, Dong J. Network pharmacology and experiments in vivo and in vitro reveal that the Jia-Wei-Bu-Shen-Yi-Qi formula (JWBSYQF) and its active ingredient baicalein ameliorate BLM-induced lung fibrosis in mice via PI3K/Akt signaling pathway. J Ethnopharmacol. 2023 Oct 28;315:116691. doi: 10.1016/j.jep.2023.116691. Epub 2023 May 27. PMID: 37247682.
		Jingfang Granules（JF）									√		6d	1，2，4g/kg					Sun X, Xiang H, Liu Z, Xiao H, Li X, Gong W, Pan L, Zhao L, Yao J, Sun C, Zhang G. Jingfang Granules () alleviates bleomycin-induced acute lung injury through regulating PI3K/Akt/mTOR signaling pathway. J Ethnopharmacol. 2024 Jan 10;318(Pt A):116946. doi: 10.1016/j.jep.2023.116946. Epub 2023 Jul 22. PMID: 37482261.
		Mai Men Dong decoction (MMDD)									√	√	In vivo experiment: 28 days. In vitro experiment: 1 h.	In vivo experiment: 4, 8, 16 g/kg. In vitro experiment: 0, 0.78, 1.56, 3.125, 6.25, 12.5, 25, 50, 100 mg/mL.					Shuangshuang H, Mengmeng S, Lan Z, Fang Z, Yu L. Maimendong decoction regulates M2 macrophage polarization to suppress pulmonary fibrosis via PI3K/Akt/FOXO3a signalling pathway-mediated fibroblast activation. J Ethnopharmacol. 2024 Jan 30;319(Pt 3):117308. doi: 10.1016/j.jep.2023.117308. Epub 2023 Oct 20. PMID: 37865276.
		Modified Guo-Min Decoction (MGMD)									√	√	In vivo experiment: 21 d, 28 d and 35 d. In vitro experiment: 48h.	In vivo: 2.1g/kg. In vitro: 1%, 5%, 10%.					Wang H, Wang G, Meng Y, Liu Y, Yao X, Feng C. Modified Guo-Min decoction ameliorates PM2.5-induced lung injury by inhibition of PI3K-AKT and MAPK signaling pathways. Phytomedicine. 2023 Nov 23;123:155211. doi: 10.1016/j.phymed.2023.155211. Epub ahead of print. PMID: 38061286.
		ginseng honeysuckle superfine powdered tea (GHSPT)									√		21d	640mg/kg					Li X, Yu X, Gao Y, Zhao W, Wang Y, Yu F, Fu C, Gao H, Cheng M, Li B. TMT proteomics analysis reveals the mechanism of bleomycin-induced pulmonary fibrosis and effects of Ginseng honeysuckle superfine powdered tea. Chin Med. 2023 May 24;18(1):60. doi: 10.1186/s13020-023-00769-x. PMID: 37221600; PMCID: PMC10207824.
		Jingyin Granule										√	24h	50μM quercetin, 200μM arctigenin, 75μM gallic acid, 400μM chlorogenic acid, 50μM kaempferol, 50μM luteolin, 40μM rutin					Zhu DW, Yu Q, Jiang MF, Wang DD, Shen YH. Exploring the Anti-Pulmonary Fibrosis Mechanism of Jingyin Granule by Network Pharmacology Strategy. Front Pharmacol. 2022 Feb 11;13:825667. doi: 10.3389/fphar.2022.825667. PMID: 35222040; PMCID: PMC8874130.
		Jiegeng decoction (JGD)									√		21d	1.35，2.7，5.4g/kg					Xu Y, Wang X, Han D, Wang J, Luo Z, Jin T, Shi C, Zhou X, Lin L, Shan J. Revealing the mechanism of Jiegeng decoction attenuates bleomycin-induced pulmonary fibrosis via PI3K/Akt signaling pathway based on lipidomics and transcriptomics. Phytomedicine. 2022 Jul 20;102:154207. doi: 10.1016/j.phymed.2022.154207. Epub 2022 May 25. PMID: 35660351.
		Buyang Huanwu Tang（BYHWT）										√	24h	1，5，10mg/ml					Yin ZF, Wei YL, Wang X, Wang LN, Li X. Buyang Huanwu Tang inhibits cellular epithelial-to-mesenchymal transition by inhibiting TGF-β1 activation of PI3K/Akt signaling pathway in pulmonary fibrosis model in vitro. BMC Complement Med Ther. 2020 Jan 15;20(1):13. doi: 10.1186/s12906-019-2807-y. PMID: 32020862; PMCID: PMC7076841.
		Yifei Sanjie formula (YFSJF)									√		28d	25、50、100g/kg					Yu JZ, Ying Y, Liu Y, Sun CB, Dai C, Zhao S, Tian SZ, Peng J, Han NP, Yuan JL, Yan JY, Yang ZS. Antifibrotic action of Yifei Sanjie formula enhanced autophagy via PI3K-AKT-mTOR signaling pathway in mouse model of pulmonary fibrosis. Biomed Pharmacother. 2019 Oct;118:109293. doi: 10.1016/j.biopha.2019.109293. Epub 2019 Aug 8. PMID: 31401393.
		QiShenYiQi Dripping Pills（QSYQ）	√		84d	Rhesus monkeys: 50100 mg/kg. Rats: 155,465 mg/kg.													Zhang J, Yang Z, Jia X, Li X, Wang X, Rong H, Liang Y, Zeng W, Jia W, Ma X. Integrated network pharmacology and metabolomics to reveal the mechanism of QiShenYiQi Dripping Pills (T101) against cardiac structural and functional abnormalities. Front Pharmacol. 2022 Oct 24;13:1017433. doi: 10.3389/fphar.2022.1017433. Erratum in: Front Pharmacol. 2022 Nov 21;13:1080645. PMID: 36353495; PMCID: PMC9638…
		QiShenYiQi Pill（QSYQ）	√		28d	135，270，540mg/kg													Lv S, Yuan P, Lu C, Dong J, Li M, Qu F, Zhu Y, Zhang J. QiShenYiQi pill activates autophagy to attenuate reactive myocardial fibrosis via the PI3K/AKT/mTOR pathway. Aging (Albany NY). 2021 Feb 11;13(4):5525-5538. doi: 10.18632/aging.202482. Epub 2021 Feb 11. PMID: 33582656; PMCID: PMC7950250.
		QiShenYiQi Pill（QSYQ）	√		28d	135，270，540mg/kg													Lv S, Yuan P, Dong J, Lu C, Li M, Qu F, Zhu Y, Yuan Z, Zhang J. QiShenYiQi pill improves the reparative myocardial fibrosis by regulating autophagy. J Cell Mol Med. 2020 Oct;24(19):11283-11293. doi: 10.1111/jcmm.15695. Epub 2020 Sep 2. PMID: 32881330; PMCID: PMC7576289.
		Zhen wu Decoction (ZWD)	√		30d	16mg/kg													Hu Y, Qu H, Zhou H. Integrating Network Pharmacology and an Experimental Model to Investigate the Effect of Zhenwu Decoction on Doxorubicin-Induced Heart Failure. Comb Chem High Throughput Screen. 2023;26(14):2502-2516. doi: 10.2174/1386207326666230413091715. PMID: 37056062.
Rhodiola granules(RG)			√		14d	0.79，1.58，3.16g/kg													Xing N, Qin J, Ren D, Du Q, Li Y, Mi J, Zhang F, Ai L, Zhang S, Zhang Y, Wang S. Integrating UPLC-Q-Exactive Orbitrap/MS, network pharmacology and experimental validation to reveal the potential mechanism of Tibetan medicine Rhodiola granules in improving myocardial ischemia-reperfusion injury. J Ethnopharmacol. 2023 Oct 5;314:116572. doi: 10.1016/j.jep.2023.116572. Epub 2023 May 16. PMID: 372016…
		Huoxue Wentong formula (HX)	√		28d	840mg/kg													Lin J, Wang Q, Hua X, Duan J, Yao K. Integrated Gut-Heart Axis and Network Pharmacology to Reveal the Mechanisms of the Huoxue Wentong Formula Against Myocardial Ischemia. Evid Based Complement Alternat Med. 2022 May 11;2022:9538512. doi: 10.1155/2022/9538512. PMID: 35600966; PMCID: PMC9117028.
		Qingre Huoxue(QRHX)	√		14d	5、10、20g/kg													Jin Z, Zhang W, Luo Y, Li X, Qing L, Zuo Q, Fang J, Wu W. Protective effect of Qingre Huoxue decoction against myocardial infarction via PI3K/Akt autophagy pathway based on UPLC-MS, network pharmacology, and in vivo evidence. Pharm Biol. 2021 Dec;59(1):1607-1618. doi: 10.1080/13880209.2021.2001542. PMID: 34818128; PMCID: PMC8635559.
		Tingli Dazao Xiefei decoction (TDXD)	√		42d	0.675g/kg													Zhao DD, Zhang XQ, Yang T, Liu Q, Lan ZZ, Yang XL, Qu HY, Zhou H. Exploring the Therapeutic Mechanism of Tingli Dazao Xiefei Decoction on Heart Failure Based on Network Pharmacology and Experimental Study. Evid Based Complement Alternat Med. 2021 Nov 25;2021:6645878. doi: 10.1155/2021/6645878. PMID: 34868332; PMCID: PMC8639272.
		Compound Danshen Dripping Pill (CDDP)	√		20d	67.5mg/kg													Lei W, Li X, Li L, Huang M, Cao Y, Sun X, Jiang M, Zhang B, Zhang H. Compound Danshen Dripping Pill ameliorates post ischemic myocardial inflammation through synergistically regulating MAPK, PI3K/AKT and PPAR signaling pathways. J Ethnopharmacol. 2021 Dec 5;281:114438. doi: 10.1016/j.jep.2021.114438. Epub 2021 Aug 11. PMID: 34390798.
		Qishen Granule（QSG）	√	√	In vivo experiment: 28 days. In vitro experiment: 24h.	In vivo experiment: 18.66 g/kg. In vitro experiment: 1200 mu g/ml.													Zeng Z, Wang Q, Yang X, Ren Y, Jiao S, Zhu Q, Guo D, Xia K, Wang Y, Li C, Wang W. Qishen granule attenuates cardiac fibrosis by regulating TGF-β /Smad3 and GSK-3β pathway. Phytomedicine. 2019 Sep;62:152949. doi: 10.1016/j.phymed.2019.152949. Epub 2019 May 8. PMID: 31102891.
		Yixintai pills	√		28d	5mg/kg													Zhang L, Chen D, Peng M, Ma H. Effects of Yixintai Pills on Myocardial Cell Apoptosis in Rats With Adriamycin-Induced Heart Failure. Heart Surg Forum. 2020 Apr 23;23(2):E234-E238. doi: 10.1532/hsf.2941. PMID: 32364921.
		Yu Gan Long (YGL)													√		？？？	0.25，0.5，1g/kg	Li HG, You PT, Xia Y, Cai Y, Tu YJ, Wang MH, Song WC, Quan TM, Ren HY, Liu YW, Dan HX, Xu SQ. Yu Gan Long Ameliorates Hepatic Fibrosis by Inhibiting PI3K/AKT, Ras/ERK and JAK1/STAT3 Signaling Pathways in CCl4-induced Liver Fibrosis Rats. Curr Med Sci. 2020 Jun;40(3):539-547. doi: 10.1007/s11596-020-2211-3. Epub 2020 Jul 17. PMID: 32681257.
		Dahuang Zhechong pill (DHZCP)													√	√	In vivo experiment: 56 days. In vitro experiment: 12, 24, 48, 72 h.	In vivo experiment: 3.0 g/kg. In vitro experiment: 15%.	Gong Z, Lin J, Zheng J, Wei L, Liu L, Peng Y, Liang W, Hu G. Dahuang Zhechong pill attenuates CCl4-induced rat liver fibrosis via the PI3K-Akt signaling pathway. J Cell Biochem. 2020 Feb;121(2):1431-1440. doi: 10.1002/jcb.29378. Epub 2019 Sep 9. PMID: 31502329.
	luteolin, licochalcone A, aloe-emodin, acacetin	Xiaoyaosan decoction (XYS)													√	√	In vivo experiment: 28 days. In vitro experiment: 24h.	In vivo: 6.3g/kg XYS, 5.5 mg/kg luteolin, 1.5 mg/kg licochalcone A, 2.5 mg/kg aloe-emodin, and 2.5 mg/kg acacetin. In vitro experiment: 0.8 3.1 mu M luteolin, 0.8 -- 3.1 mu M licochalcone A, 3.1 -- 12.5 mu M aloe - emodin, 1.5 -- 6.3 mu M acacetin.	Zhou Y, Wu R, Cai FF, Zhou WJ, Lu YY, Zhang H, Chen QL, Sun MY, Su SB. Development of a novel anti-liver fibrosis formula with luteolin, licochalcone A, aloe-emodin and acacetin by network pharmacology and transcriptomics analysis. Pharm Biol. 2021 Dec;59(1):1594-1606. doi: 10.1080/13880209.2021.1999275. PMID: 34808067; PMCID: PMC8635660.
		Huazhuojiedu													√	√	In vivo experiment: 10 d. In vitro: 12h.	In vivo: 2.7, 5.4g/200g. In vitro: 5,10 ng/mL.	Kang L, Wang Y, Zhang M, Sun R, Lou Y, Wang Y, Li D. Effect of Huazhuojiedu medicated serum on the proliferation and activation of hepatic stellate cells and the expression of PI3K and p-Akt in rats. Int J Clin Exp Med. 2014 Oct 15;7(10):3280-8. PMID: 25419359; PMCID: PMC4238479.
		Sini San (SNS)													√	√	In vivo experiment: 21 d. In vitro: 12h.	In vivo: 6.2, 3.1, 1.5kg/mL. In vitro experiment: 5, 10, 15%.	Jiang M, Huang C, Wu Q, Su Y, Wang X, Xuan Z, Wang Y, Xu F, Ge C. Sini San ameliorates CCl4-induced liver fibrosis in mice by inhibiting AKT-mediated hepatocyte apoptosis. J Ethnopharmacol. 2023 Mar 1;303:115965. doi: 10.1016/j.jep.2022.115965. Epub 2022 Nov 29. PMID: 36460296.
		JianPi LiShi YangGan formula (YGF)													√		28d	0.34g/mL,0.68g/mL,1.35g/mL	Li J, Huang Q, Ma W, Yi J, Zhong X, Hu R, Sun J, Ma M, Lv M, Han Z, Zhang W, Feng W, Sun X, Zhou X. Hepatoprotective efficacy and interventional mechanism of JianPi LiShi YangGan formula in acute-on-chronic liver failure. J Ethnopharmacol. 2024 Jan 10;318(Pt A):116880. doi: 10.1016/j.jep.2023.116880. Epub 2023 Jul 6. PMID: 37422102.
		Fuzhenghuayu													√		56d	0.92g/kg	Wu BR, Zheng YL, Sang XL, Jin M, Wang WZ, Zhang QS, Zhao SX, Kong L. [Role of the IGF-1/PI3K pathway and the molecular mechanism of Fuzhenghuayu therapy in a spontaneous recovery rat model of liver fibrosis]. Zhonghua Gan Zang Bing Za Zhi. 2013 Sep;21(9):674-8. Chinese. doi: 10.3760/cma.j.issn.1007-3418.2013.09.007. PMID: 24160342.
	hederagenin, luteolin and tanshinone IIA	Fuzheng huayu formula (FZHY)														√	24h	hederagenin (12.5，25µmol/L), luteolin (3.125，12.5µmol/L), tanshinone IIA (12.5，25µmol/L)，10% FZHY-medicated serum。	Wu R, Dong S, Cai FF, Chen XL, Yang MD, Liu P, Su SB. Active Compounds Derived from Fuzheng Huayu Formula Protect Hepatic Parenchymal Cells from Apoptosis Based on Network Pharmacology and Transcriptomic Analysis. Molecules. 2019 Jan 18;24(2):338. doi: 10.3390/molecules24020338. PMID: 30669350; PMCID: PMC6358846.
		Sheng-jiang powder (SJP)													√		70d	5g/kg	Li J, Zhu L, Zhang YM, Chen H, Miao YF, Kang HX, Ren HY, Wan MH, Long D, Tang WF. Sheng-Jiang Powder Ameliorates High Fat Diet Induced Nonalcoholic Fatty Liver Disease via Inhibiting Activation of Akt/mTOR/S6 Pathway in Rats. Evid Based Complement Alternat Med. 2018 Oct 4;2018:6190254. doi: 10.1155/2018/6190254. PMID: 30402130; PMCID: PMC6193319.
		Yiqi Rougan decoction (YQRG)													√		35d	4.95，9.9，19.8g/kg	Xiong Y, Hu J, Xuan C, Tian J, Tan K, Chen Z, Luo Y, Du X, Cheng J, Zhang L, Cao W. Transcriptome analysis reveals the molecular mechanism of Yiqi Rougan decoction in reducing CCl4-induced liver fibrosis in rats. Chin Med. 2021 Dec 24;16(1):142. doi: 10.1186/s13020-021-00552-w. PMID: 34952623; PMCID: PMC8709947.
		The Fufang-Biejia-Ruangan pill (FBRP)													√	√	In vivo experiment: 126 d. In vitro experiment: 24h.	In vivo experiment: 1g/kg. In vitro: 5,10 μg/mL	Zhang Y, Mao X, Chen W, Guo X, Yu L, Jiang F, Wang X, Li W, Guo Q, Li T, Lin N. A Discovery of Clinically Approved Formula FBRP for Repositioning to Treat HCC by Inhibiting PI3K/AKT/NF-κB Activation. Mol Ther Nucleic Acids. 2020 Mar 6;19:890-904. doi: 10.1016/j.omtn.2019.12.023. Epub 2020 Jan 10. PMID: 31982775; PMCID: PMC6994416.
		Wuling Capsules													√		56d	0.25、0.5、1.0g/kg	Li N, Ren SJ, Zhou R, Song ZX, Liu YR, Tang ZS, Zhou JP, Cao ZJ. [Mechanism of Wuling Capsules against hepatic fibrosis based on network pharmacology and animal experiments]. Zhongguo Zhong Yao Za Zhi. 2023 Oct;48(19):5365-5376. Chinese. doi: 10.19540/j.cnki.cjcmm.20230707.501. PMID: 38114126.
		Liuweiwuling Tablet (LWWL)													√	√	In vivo experiment: 112d. In vitro experiment: 24h.	In vivo: 0.81, 1.62g/kg. In vitro: 0.5,1,2mg/mL.	Chen Y, Song Z, Hou X, Liu J, Zheng C, Zhao X, Lv G, Li J, Xiu Y, Shi W, Zhao J, Yang H, Wang Y, Zhao J, Zhan X, Niu M, Zou W, Bai Z, Xiao X. Liuweiwuling Tablet relieves the inflammatory transformation of hepatocellular carcinoma by inhibiting the PI3K/AKT/NF-κB signaling pathway. J Ethnopharmacol. 2024 Mar 1;321:117406. doi: 10.1016/j.jep.2023.117406. Epub 2023 Nov 11. PMID: 37952733.
		Qiwei Qinggan Powder													√	√	In vivo experiment: 70 days. In vitro experiment: 24h.	In vivo experiment: 135, 270, 405 mg/kg. In vitro: 10%, 15%, 20%.	Zhang C, Yan Y, Gao X, Ma Y. [Therapeutic mechanism of the Mongolian medicine Qiwei Qinggan Powder against liver fibrosis based on UHPLC-TOF-MS combined with network pharmacological methods]. Nan Fang Yi Ke Da Xue Xue Bao. 2021 Aug 20;41(8):1131-1141. Chinese. doi: 10.12122/j.issn.1673-4254.2021.08.02. PMID: 34549702; PMCID: PMC8527236.
		Astragalus and Angelica decoction (A&A)					√		21d	0.7g									Yuan H, Wu X, Wang X, Yuan C. Chinese herbal decoction astragalus and angelica exerts its therapeutic effect on renal interstitial fibrosis through the inhibition of MAPK, PI3K-Akt and TNF signaling pathways. Genes Dis. 2020 Jun 21;9(2):510-521. doi: 10.1016/j.gendis.2020.06.001. PMID: 35224164; PMCID: PMC8843878.
		Qi-Bang-Yi-Shen formula (QBF)					√		84d	10，20mL/kg									Wang Z, Jian G, Chen T, Chen Y, Li J, Wang N. The Qi-Bang-Yi-Shen formula ameliorates renal dysfunction and fibrosis in rats with diabetic kidney disease via regulating PI3K/AKT, ERK and PPARγ signaling pathways. Eur J Histochem. 2023 Mar 1;67(1):3648. doi: 10.4081/ejh.2023.3648. PMID: 36856315; PMCID: PMC10300429.
		HeidihuangWan (HDHW)					√		56d	1.94g/kg									Li YY, Tian ZH, Pan GH, Zhao P, Pan DJ, Zhang JQ, Ye LY, Zhang FR, Xu XD. Heidihuangwan alleviates renal fibrosis in rats with 5/6 nephrectomy by inhibiting autophagy. Front Pharmacol. 2022 Sep 9;13:977284. doi: 10.3389/fphar.2022.977284. PMID: 36160409; PMCID: PMC9503832.
		Bupi Yishen Formula (BYF)					√	√	In vivo experiment: 28 days. In vitro experiment: 24h.	In vivo experiment: 15, 30 g/kg. In vitro: 60,80 mg/mL.									Liu B, Deng J, Jie X, Lu F, Liu X, Zhang D. Protective effects of the Bupi Yishen formula on renal fibrosis through PI3K/AKT signaling inhibition. J Ethnopharmacol. 2022 Jul 15;293:115242. doi: 10.1016/j.jep.2022.115242. Epub 2022 Mar 31. PMID: 35367329.
		Fufang Shenhua tablet (SHT)					√	√	In vivo: 84d. In vitro experiment: 24h.	In vivo experiment: 0.117, 0.234, 0.468 g/kg. In vitro: 250µg/ml.									Li R, Shi C, Wei C, Wang C, Du H, Liu R, Wang X, Hong Q, Chen X. Fufang Shenhua tablet inhibits renal fibrosis by inhibiting PI3K/AKT. Phytomedicine. 2023 Jul 25;116:154873. doi: 10.1016/j.phymed.2023.154873. Epub 2023 May 13. PMID: 37257328.
		Dahuang-Huangqi decoction (DHHQD)					√		14d	10，20mL/kg									Luo Y, Xuan C, Cheng J, Xiong Y, Cao W. Network Pharmacology and In Vivo Analysis of Dahuang-Huangqi Decoction Effectiveness in Alleviating Renal Interstitial Fibrosis. Evid Based Complement Alternat Med. 2022 May 25;2022:4194827. doi: 10.1155/2022/4194827. PMID: 35774743; PMCID: PMC9239803.
		Niao Du Kang (NDK)					√		21d	5，10，20ml/kg									Li YL, Liu LN, Huang L, An HW, Jian JL, Pang J, Lin FN, Yang WQ, Li JS, Jiang Q, Wang H. Niao Du Kang Mixture Increases the Expression of mir-129-5p to Relieve Renal Fibrosis. Evid Based Complement Alternat Med. 2020 May 4;2020:1841890. doi: 10.1155/2020/1841890. PMID: 32454849; PMCID: PMC7222611.
		Dendrobium mixture (DMix)					√		56d	8g/kg									Chen Y, Zheng YF, Lin XH, Zhang JP, Lin F, Shi H. Dendrobium mixture attenuates renal damage in rats with diabetic nephropathy by inhibiting the PI3K/Akt/mTOR pathway. Mol Med Rep. 2021 Aug;24(2):590. doi: 10.3892/mmr.2021.12229. Epub 2021 Jun 24. PMID: 34165163; PMCID: PMC8222963.
		Taohe-Chengqi decoction (THCQ)					√	√	In vivo experiment: 7 d, 14 d. In vitro experiment: 12, 24, 48, 72 h.	In vivo: 80mg/kg. In vitro experiment: 0, 100, 200, 400, 600 mu g/ml.									Zhou S, Ai Z, Li W, You P, Wu C, Li L, Hu Y, Ba Y. Deciphering the Pharmacological Mechanisms of Taohe-Chengqi Decoction Extract Against Renal Fibrosis Through Integrating Network Pharmacology and Experimental Validation In Vitro and In Vivo. Front Pharmacol. 2020 Apr 16;11:425. doi: 10.3389/fphar.2020.00425. PMID: 32372953; PMCID: PMC7176980.
		Zhen-Wu-Tang (ZWT)					√		14d	3.85g/kg									Liu Q, Hu S, He Y, Zhang J, Zeng X, Gong F, Liang L. The protective effects of Zhen-Wu-Tang against cisplatin-induced acute kidney injury in rats. PLoS One. 2017 Jun 6;12(6):e0179137. doi: 10.1371/journal.pone.0179137. PMID: 28586398; PMCID: PMC5460876.
		Yiqi Jiedu Huayu decoction (YJHD)					√		84d	0.6，1.2，2.4g/kg									Xuan C, Xi YM, Zhang YD, Tao CH, Zhang LY, Cao WF. Yiqi Jiedu Huayu Decoction Alleviates Renal Injury in Rats With Diabetic Nephropathy by Promoting Autophagy. Front Pharmacol. 2021 Apr 12;12:624404. doi: 10.3389/fphar.2021.624404. PMID: 33912044; PMCID: PMC8072057.
		Fufang Zhenzhu Tiaozhi (FTZ)					√		21d	600，1200mg/kg									Li MH, Guan J, Chen Z, Mo JX, Wu KR, Hu XG, Lan T, Guo J. Fufang Zhenzhu Tiaozhi capsule ameliorates hyperuricemic nephropathy by inhibition of PI3K/AKT/NF-κB pathway. J Ethnopharmacol. 2022 Nov 15;298:115644. doi: 10.1016/j.jep.2022.115644. Epub 2022 Aug 17. PMID: 35987412.
		Jowiseungki decoction (JSD)					√		28d	100、500mg/kg									Meng X, Ma J, Kang SY, Jung HW, Park YK. Jowiseungki decoction affects diabetic nephropathy in mice through renal injury inhibition as evidenced by network pharmacology and gut microbiota analyses. Chin Med. 2020 Mar 12;15:24. doi: 10.1186/s13020-020-00306-0. PMID: 32190104; PMCID: PMC7066842.
		Chongcaoyishen decoction (CCYSD)					√		7d	6.57g/kg									Fan Z, Chen J, Yang Q, He J. Network Pharmacology and Experimental Validation to Reveal the Pharmacological Mechanisms of Chongcaoyishen Decoction Against Chronic Kidney Disease. Front Mol Biosci. 2022 Mar 31;9:847812. doi: 10.3389/fmolb.2022.847812. PMID: 35433831; PMCID: PMC9008695.
		Shenbing Decoction II (SBDII)					√		42d	8，16，32g/kg									Liu H, Chen W, Tian C, Deng Y, Xu L, Ouyang W, Qiu R, You Y, Jiang P, Zhou L, Cheng J, Kwan HY, Zhao X, Sun X. The mechanism of Shenbing Decoction II against IgA nephropathy renal fibrosis revealed by UPLC-MS/MS, network pharmacology and experimental verification. Heliyon. 2023 Nov 3;9(11):e21997. doi: 10.1016/j.heliyon.2023.e21997. PMID: 38027651; PMCID: PMC10654229.
		Fushengong decoction (FSGD)					√		28d	8g/kg									Luo H, Wang M, Xu K, Peng Q, Zou B, Yin S, Yu C, Ren L, Li P, Tang L, Peng Y, Huang X. Effect of Fushengong Decoction on PTEN/PI3K/AKT/NF-κB Pathway in Rats With Chronic Renal Failure via Dual-Dimension Network Pharmacology Strategy. Front Pharmacol. 2022 Mar 15;13:807651. doi: 10.3389/fphar.2022.807651. PMID: 35370667; PMCID: PMC8965284.
		Qufengtongluo (QFTL)					√		56d	39mg/kg									Huang WJ, Fu Q, Xiao YH, Gong Q, Wu WJ, Shen ZL, Zhang H, Jia X, Huang XM, Zhang YX, Zhao JX, Wang SD, Jia M, Zhang YT. Effect of Qufengtongluo Decoction on PI3K/Akt Signaling Pathway in the Kidney of Type 2 Diabetes Mellitus Rat (GK Rat) with Diabetic Nephropathy. Evid Based Complement Alternat Med. 2018 Jan 14;2018:8421979. doi: 10.1155/2018/8421979. PMID: 29552086; PMCID: PMC5820584.
